# Supplementary material for: Evaluation and mechanism study of Pien Tze Huang against EV-A71 infection
Source: Front Pharmacol. 2023 Oct 26;14:1251731. doi: 10.3389/fphar.2023.1251731 (PMC10637388; doi:10.3389/fphar.2023.1251731)
Supplement: Supplementary file 1 [file DataSheet1.zip]

Archive with 5 entries (5 files):
- Table 10.xlsx
- Table 11.xlsx
- Table 12.xlsx
- Table 13.xlsx
- Table 9.xlsx
