# Supplementary material for: Evaluation and mechanism study of Pien Tze Huang against EV-A71 infection
Source: Front Pharmacol. 2023 Oct 26;14:1251731. doi: 10.3389/fphar.2023.1251731 (PMC10637388; doi:10.3389/fphar.2023.1251731)
Supplement: Supplementary file 1 [file DataSheet1.zip › Table 10.xlsx]

## Sheet: Sheet1
TermID1	Term1	TermID2	Term2	Relation
GO:0032502	developmental process	GO:0044767	single-organism developmental process	is_a
GO:0051783	regulation of nuclear division	GO:0051785	positive regulation of nuclear division	is_a
GO:0044699	single-organism process	GO:0044763	single-organism cellular process	is_a
GO:0031324	negative regulation of cellular metabolic process	GO:0032269	negative regulation of cellular protein metabolic process	is_a
GO:0016310	phosphorylation	GO:0006468	protein phosphorylation	is_a
GO:0009893	positive regulation of metabolic process	GO:0010604	positive regulation of macromolecule metabolic process	is_a
GO:0045595	regulation of cell differentiation	GO:1902105	regulation of leukocyte differentiation	is_a
GO:0003824	catalytic activity	GO:0050790	regulation of catalytic activity	regulates
GO:0050789	regulation of biological process	GO:0019222	regulation of metabolic process	is_a
GO:0010562	positive regulation of phosphorus metabolic process	GO:0045937	positive regulation of phosphate metabolic process	is_a
GO:0045861	negative regulation of proteolysis	GO:0010466	negative regulation of peptidase activity	is_a
GO:0007346	regulation of mitotic cell cycle	GO:0007088	regulation of mitotic nuclear division	is_a
GO:1903037	regulation of leukocyte cell-cell adhesion	GO:1903039	positive regulation of leukocyte cell-cell adhesion	is_a
GO:0046649	lymphocyte activation	GO:0051249	regulation of lymphocyte activation	regulates
GO:0006807	nitrogen compound metabolic process	GO:0051172	negative regulation of nitrogen compound metabolic process	neg_regulates
GO:0044093	positive regulation of molecular function	GO:0043085	positive regulation of catalytic activity	is_a
GO:0034641	cellular nitrogen compound metabolic process	GO:0044271	cellular nitrogen compound biosynthetic process	is_a
GO:0071704	organic substance metabolic process	GO:1901360	organic cyclic compound metabolic process	is_a
GO:0045619	regulation of lymphocyte differentiation	GO:0045621	positive regulation of lymphocyte differentiation	is_a
GO:0006464	cellular protein modification process	GO:0031401	positive regulation of protein modification process	pos_regulates
GO:0002643	regulation of tolerance induction	GO:0002664	regulation of T cell tolerance induction	is_a
GO:0006464	cellular protein modification process	GO:0031399	regulation of protein modification process	regulates
GO:0009889	regulation of biosynthetic process	GO:0010556	regulation of macromolecule biosynthetic process	is_a
GO:0022402	cell cycle process	GO:1903047	mitotic cell cycle process	is_a
GO:0019220	regulation of phosphate metabolic process	GO:0042325	regulation of phosphorylation	is_a
GO:0001932	regulation of protein phosphorylation	GO:0001934	positive regulation of protein phosphorylation	is_a
GO:0042325	regulation of phosphorylation	GO:0001932	regulation of protein phosphorylation	is_a
GO:0006793	phosphorus metabolic process	GO:0006796	phosphate-containing compound metabolic process	is_a
GO:0022407	regulation of cell-cell adhesion	GO:0022409	positive regulation of cell-cell adhesion	is_a
GO:0048869	cellular developmental process	GO:0030154	cell differentiation	is_a
GO:0048518	positive regulation of biological process	GO:0048522	positive regulation of cellular process	is_a
GO:0002520	immune system development	GO:0048534	hematopoietic or lymphoid organ development	part_of
GO:0016055	Wnt signaling pathway	GO:0060070	canonical Wnt signaling pathway	is_a
GO:0043170	macromolecule metabolic process	GO:0010605	negative regulation of macromolecule metabolic process	neg_regulates
GO:0031323	regulation of cellular metabolic process	GO:0019219	regulation of nucleobase-containing compound metabolic process	is_a
GO:0007275	multicellular organism development	GO:2000026	regulation of multicellular organismal development	regulates
GO:0019222	regulation of metabolic process	GO:0060255	regulation of macromolecule metabolic process	is_a
GO:0010605	negative regulation of macromolecule metabolic process	GO:0051248	negative regulation of protein metabolic process	is_a
GO:0036211	protein modification process	GO:0006464	cellular protein modification process	is_a
GO:0044237	cellular metabolic process	GO:0031323	regulation of cellular metabolic process	regulates
GO:0002252	immune effector process	GO:0002263	cell activation involved in immune response	is_a
GO:0060255	regulation of macromolecule metabolic process	GO:0051252	regulation of RNA metabolic process	is_a
GO:0030097	hemopoiesis	GO:1903706	regulation of hemopoiesis	regulates
GO:0097061	dendritic spine organization	GO:0097062	dendritic spine maintenance	is_a
GO:0002521	leukocyte differentiation	GO:0030098	lymphocyte differentiation	is_a
GO:0006955	immune response	GO:0050778	positive regulation of immune response	pos_regulates
GO:0045931	positive regulation of mitotic cell cycle	GO:0045840	positive regulation of mitotic nuclear division	is_a
GO:0050794	regulation of cellular process	GO:0048522	positive regulation of cellular process	is_a
GO:0030098	lymphocyte differentiation	GO:0030217	T cell differentiation	is_a
GO:0048583	regulation of response to stimulus	GO:0048584	positive regulation of response to stimulus	is_a
GO:0045321	leukocyte activation	GO:0002274	myeloid leukocyte activation	is_a
GO:1903708	positive regulation of hemopoiesis	GO:1902107	positive regulation of leukocyte differentiation	is_a
GO:0022402	cell cycle process	GO:0010564	regulation of cell cycle process	regulates
GO:0043170	macromolecule metabolic process	GO:0010604	positive regulation of macromolecule metabolic process	pos_regulates
GO:0006351	transcription, DNA-templated	GO:0006366	transcription from RNA polymerase II promoter	is_a
GO:0006366	transcription from RNA polymerase II promoter	GO:0006367	transcription initiation from RNA polymerase II promoter	part_of
GO:0006352	DNA-templated transcription, initiation	GO:0006367	transcription initiation from RNA polymerase II promoter	is_a
GO:0050789	regulation of biological process	GO:0048519	negative regulation of biological process	is_a
GO:0030111	regulation of Wnt signaling pathway	GO:0060828	regulation of canonical Wnt signaling pathway	is_a
GO:0006508	proteolysis	GO:0030162	regulation of proteolysis	regulates
GO:0030217	T cell differentiation	GO:0045580	regulation of T cell differentiation	regulates
GO:0044763	single-organism cellular process	GO:0048869	cellular developmental process	is_a
GO:0006807	nitrogen compound metabolic process	GO:0051171	regulation of nitrogen compound metabolic process	regulates
GO:0044237	cellular metabolic process	GO:0046483	heterocycle metabolic process	is_a
GO:0050794	regulation of cellular process	GO:0048523	negative regulation of cellular process	is_a
GO:0032269	negative regulation of cellular protein metabolic process	GO:0045861	negative regulation of proteolysis	is_a
GO:0030162	regulation of proteolysis	GO:0052547	regulation of peptidase activity	is_a
GO:0022409	positive regulation of cell-cell adhesion	GO:1903039	positive regulation of leukocyte cell-cell adhesion	is_a
GO:0044699	single-organism process	GO:0044767	single-organism developmental process	is_a
GO:0048522	positive regulation of cellular process	GO:0050867	positive regulation of cell activation	is_a
GO:0042116	macrophage activation	GO:0001774	microglial cell activation	is_a
GO:0050776	regulation of immune response	GO:0050778	positive regulation of immune response	is_a
GO:0002274	myeloid leukocyte activation	GO:0042116	macrophage activation	is_a
GO:0045621	positive regulation of lymphocyte differentiation	GO:0045582	positive regulation of T cell differentiation	is_a
GO:0051094	positive regulation of developmental process	GO:1903708	positive regulation of hemopoiesis	is_a
GO:0019538	protein metabolic process	GO:0051248	negative regulation of protein metabolic process	neg_regulates
GO:0048731	system development	GO:0048513	animal organ development	part_of
GO:0033627	cell adhesion mediated by integrin	GO:0033631	cell-cell adhesion mediated by integrin	is_a
GO:0045066	regulatory T cell differentiation	GO:0045589	regulation of regulatory T cell differentiation	regulates
GO:0044707	single-multicellular organism process	GO:0031424	keratinization	is_a
GO:0030097	hemopoiesis	GO:0002521	leukocyte differentiation	part_of
GO:0044267	cellular protein metabolic process	GO:0032269	negative regulation of cellular protein metabolic process	neg_regulates
GO:0000278	mitotic cell cycle	GO:0045931	positive regulation of mitotic cell cycle	pos_regulates
GO:0006725	cellular aromatic compound metabolic process	GO:0006139	nucleobase-containing compound metabolic process	is_a
GO:0006139	nucleobase-containing compound metabolic process	GO:0090304	nucleic acid metabolic process	is_a
GO:0050794	regulation of cellular process	GO:0051726	regulation of cell cycle	is_a
GO:0006351	transcription, DNA-templated	GO:0006355	regulation of transcription, DNA-templated	regulates
GO:0018130	heterocycle biosynthetic process	GO:0034654	nucleobase-containing compound biosynthetic process	is_a
GO:0044763	single-organism cellular process	GO:0043954	cellular component maintenance	is_a
GO:0016787	hydrolase activity	GO:0051346	negative regulation of hydrolase activity	neg_regulates
GO:0008150	biological_process	GO:0048518	positive regulation of biological process	pos_regulates
GO:0050896	response to stimulus	GO:0006955	immune response	is_a
GO:0009889	regulation of biosynthetic process	GO:0031326	regulation of cellular biosynthetic process	is_a
GO:0002521	leukocyte differentiation	GO:1902105	regulation of leukocyte differentiation	regulates
GO:0010604	positive regulation of macromolecule metabolic process	GO:0051247	positive regulation of protein metabolic process	is_a
GO:0120036	plasma membrane bounded cell projection organization	GO:0097061	dendritic spine organization	is_a
GO:0002376	immune system process	GO:0002252	immune effector process	is_a
GO:0008150	biological_process	GO:0023052	signaling	is_a
GO:0045582	positive regulation of T cell differentiation	GO:0045591	positive regulation of regulatory T cell differentiation	is_a
GO:0034645	cellular macromolecule biosynthetic process	GO:2000112	regulation of cellular macromolecule biosynthetic process	regulates
GO:0046483	heterocycle metabolic process	GO:0006139	nucleobase-containing compound metabolic process	is_a
GO:0050896	response to stimulus	GO:0048583	regulation of response to stimulus	regulates
GO:0007033	vacuole organization	GO:0080171	lytic vacuole organization	is_a
GO:0043170	macromolecule metabolic process	GO:0090304	nucleic acid metabolic process	is_a
GO:0046649	lymphocyte activation	GO:0051251	positive regulation of lymphocyte activation	pos_regulates
GO:0009987	cellular process	GO:0044763	single-organism cellular process	is_a
GO:0050789	regulation of biological process	GO:0050793	regulation of developmental process	is_a
GO:0002684	positive regulation of immune system process	GO:1903708	positive regulation of hemopoiesis	is_a
GO:0009987	cellular process	GO:0022402	cell cycle process	is_a
GO:0140014	mitotic nuclear division	GO:0045840	positive regulation of mitotic nuclear division	pos_regulates
GO:0008150	biological_process	GO:0065007	biological regulation	is_a
GO:1901360	organic cyclic compound metabolic process	GO:0006139	nucleobase-containing compound metabolic process	is_a
GO:0030855	epithelial cell differentiation	GO:0009913	epidermal cell differentiation	is_a
GO:0007155	cell adhesion	GO:0030155	regulation of cell adhesion	regulates
GO:0050896	response to stimulus	GO:0051716	cellular response to stimulus	is_a
GO:0044238	primary metabolic process	GO:0006139	nucleobase-containing compound metabolic process	is_a
GO:0001501	skeletal system development	GO:0051216	cartilage development	part_of
GO:0002507	tolerance induction	GO:0002517	T cell tolerance induction	is_a
GO:0010638	positive regulation of organelle organization	GO:0051785	positive regulation of nuclear division	is_a
GO:0050794	regulation of cellular process	GO:0050865	regulation of cell activation	is_a
GO:0050794	regulation of cellular process	GO:0045595	regulation of cell differentiation	is_a
GO:0042110	T cell activation	GO:0002286	T cell activation involved in immune response	is_a
GO:1903039	positive regulation of leukocyte cell-cell adhesion	GO:0050870	positive regulation of T cell activation	is_a
GO:0008150	biological_process	GO:0002376	immune system process	is_a
GO:0006468	protein phosphorylation	GO:0001932	regulation of protein phosphorylation	regulates
GO:0006464	cellular protein modification process	GO:0006468	protein phosphorylation	is_a
GO:0044763	single-organism cellular process	GO:0001775	cell activation	is_a
GO:0051128	regulation of cellular component organization	GO:0051130	positive regulation of cellular component organization	is_a
GO:1901360	organic cyclic compound metabolic process	GO:1901362	organic cyclic compound biosynthetic process	is_a
GO:0023052	signaling	GO:0044700	single organism signaling	is_a
GO:0043549	regulation of kinase activity	GO:0033674	positive regulation of kinase activity	is_a
GO:0002376	immune system process	GO:0006955	immune response	is_a
GO:0002376	immune system process	GO:0002682	regulation of immune system process	regulates
GO:0050793	regulation of developmental process	GO:0051094	positive regulation of developmental process	is_a
GO:0048518	positive regulation of biological process	GO:0048584	positive regulation of response to stimulus	is_a
GO:0060255	regulation of macromolecule metabolic process	GO:0010468	regulation of gene expression	is_a
GO:0080090	regulation of primary metabolic process	GO:0051246	regulation of protein metabolic process	is_a
GO:0019538	protein metabolic process	GO:0036211	protein modification process	is_a
GO:0023052	signaling	GO:0023051	regulation of signaling	regulates
GO:0030217	T cell differentiation	GO:0002292	T cell differentiation involved in immune response	is_a
GO:0050794	regulation of cellular process	GO:0051128	regulation of cellular component organization	is_a
GO:0030155	regulation of cell adhesion	GO:0022407	regulation of cell-cell adhesion	is_a
GO:0002376	immune system process	GO:0045321	leukocyte activation	is_a
GO:0043170	macromolecule metabolic process	GO:0044260	cellular macromolecule metabolic process	is_a
GO:0008233	peptidase activity	GO:0010466	negative regulation of peptidase activity	neg_regulates
GO:0006950	response to stress	GO:0006952	defense response	is_a
GO:0051246	regulation of protein metabolic process	GO:0051248	negative regulation of protein metabolic process	is_a
GO:0048523	negative regulation of cellular process	GO:0031324	negative regulation of cellular metabolic process	is_a
GO:0044700	single organism signaling	GO:0007165	signal transduction	part_of
GO:0033043	regulation of organelle organization	GO:0051783	regulation of nuclear division	is_a
GO:0008152	metabolic process	GO:0009893	positive regulation of metabolic process	pos_regulates
GO:0002263	cell activation involved in immune response	GO:0002366	leukocyte activation involved in immune response	is_a
GO:0198738	cell-cell signaling by wnt	GO:0016055	Wnt signaling pathway	part_of
GO:0002684	positive regulation of immune system process	GO:0050778	positive regulation of immune response	is_a
GO:0009966	regulation of signal transduction	GO:0030111	regulation of Wnt signaling pathway	is_a
GO:0019222	regulation of metabolic process	GO:0080090	regulation of primary metabolic process	is_a
GO:0044763	single-organism cellular process	GO:0007267	cell-cell signaling	is_a
GO:0048856	anatomical structure development	GO:0048731	system development	is_a
GO:0002682	regulation of immune system process	GO:0050776	regulation of immune response	is_a
GO:0050793	regulation of developmental process	GO:2000026	regulation of multicellular organismal development	is_a
GO:0030030	cell projection organization	GO:0120036	plasma membrane bounded cell projection organization	is_a
GO:0007088	regulation of mitotic nuclear division	GO:0045840	positive regulation of mitotic nuclear division	is_a
GO:0008152	metabolic process	GO:0006807	nitrogen compound metabolic process	is_a
GO:0098609	cell-cell adhesion	GO:0016337	single organismal cell-cell adhesion	is_a
GO:0031323	regulation of cellular metabolic process	GO:0031326	regulation of cellular biosynthetic process	is_a
GO:0051239	regulation of multicellular organismal process	GO:0051240	positive regulation of multicellular organismal process	is_a
GO:0016043	cellular component organization	GO:0030030	cell projection organization	is_a
GO:0002684	positive regulation of immune system process	GO:0002699	positive regulation of immune effector process	is_a
GO:0001775	cell activation	GO:0050867	positive regulation of cell activation	pos_regulates
GO:0007159	leukocyte cell-cell adhesion	GO:1903039	positive regulation of leukocyte cell-cell adhesion	pos_regulates
GO:0022402	cell cycle process	GO:0090068	positive regulation of cell cycle process	pos_regulates
GO:0042110	T cell activation	GO:0050863	regulation of T cell activation	regulates
GO:0043170	macromolecule metabolic process	GO:0043412	macromolecule modification	is_a
GO:0010467	gene expression	GO:0006351	transcription, DNA-templated	part_of
GO:0022610	biological adhesion	GO:0007155	cell adhesion	is_a
GO:0003674	molecular_function	GO:0065009	regulation of molecular function	regulates
GO:1901362	organic cyclic compound biosynthetic process	GO:0034654	nucleobase-containing compound biosynthetic process	is_a
GO:0043954	cellular component maintenance	GO:0097062	dendritic spine maintenance	is_a
GO:0043380	regulation of memory T cell differentiation	GO:0043382	positive regulation of memory T cell differentiation	is_a
GO:0006955	immune response	GO:0002263	cell activation involved in immune response	part_of
GO:0071840	cellular component organization or biogenesis	GO:0016043	cellular component organization	is_a
GO:0080090	regulation of primary metabolic process	GO:0019219	regulation of nucleobase-containing compound metabolic process	is_a
GO:0060255	regulation of macromolecule metabolic process	GO:0010604	positive regulation of macromolecule metabolic process	is_a
GO:0031325	positive regulation of cellular metabolic process	GO:0010562	positive regulation of phosphorus metabolic process	is_a
GO:0008150	biological_process	GO:0009987	cellular process	is_a
GO:0002697	regulation of immune effector process	GO:0043380	regulation of memory T cell differentiation	is_a
GO:0008152	metabolic process	GO:0009892	negative regulation of metabolic process	neg_regulates
GO:0031326	regulation of cellular biosynthetic process	GO:2001141	regulation of RNA biosynthetic process	is_a
GO:0044267	cellular protein metabolic process	GO:0032268	regulation of cellular protein metabolic process	regulates
GO:0048518	positive regulation of biological process	GO:0009893	positive regulation of metabolic process	is_a
GO:1902105	regulation of leukocyte differentiation	GO:0045619	regulation of lymphocyte differentiation	is_a
GO:0098602	single organism cell adhesion	GO:0016337	single organismal cell-cell adhesion	is_a
GO:0051174	regulation of phosphorus metabolic process	GO:0019220	regulation of phosphate metabolic process	is_a
GO:0006351	transcription, DNA-templated	GO:0006352	DNA-templated transcription, initiation	part_of
GO:0140014	mitotic nuclear division	GO:0007088	regulation of mitotic nuclear division	regulates
GO:0050790	regulation of catalytic activity	GO:0043085	positive regulation of catalytic activity	is_a
GO:0010564	regulation of cell cycle process	GO:0007088	regulation of mitotic nuclear division	is_a
GO:0016301	kinase activity	GO:0043549	regulation of kinase activity	regulates
GO:0000280	nuclear division	GO:0051785	positive regulation of nuclear division	pos_regulates
GO:0003674	molecular_function	GO:0044093	positive regulation of molecular function	pos_regulates
GO:2000112	regulation of cellular macromolecule biosynthetic process	GO:0006355	regulation of transcription, DNA-templated	is_a
GO:0009888	tissue development	GO:0060429	epithelium development	is_a
GO:0009987	cellular process	GO:0048523	negative regulation of cellular process	neg_regulates
GO:0032270	positive regulation of cellular protein metabolic process	GO:0031401	positive regulation of protein modification process	is_a
GO:0051716	cellular response to stimulus	GO:0007165	signal transduction	part_of
GO:0032268	regulation of cellular protein metabolic process	GO:0032270	positive regulation of cellular protein metabolic process	is_a
GO:0050789	regulation of biological process	GO:0023051	regulation of signaling	is_a
GO:0050863	regulation of T cell activation	GO:0050870	positive regulation of T cell activation	is_a
GO:0044271	cellular nitrogen compound biosynthetic process	GO:0034654	nucleobase-containing compound biosynthetic process	is_a
GO:0051094	positive regulation of developmental process	GO:0045597	positive regulation of cell differentiation	is_a
GO:0044238	primary metabolic process	GO:0019538	protein metabolic process	is_a
GO:0032774	RNA biosynthetic process	GO:0097659	nucleic acid-templated transcription	is_a
GO:0007049	cell cycle	GO:0000278	mitotic cell cycle	is_a
GO:0006952	defense response	GO:0045087	innate immune response	is_a
GO:0016337	single organismal cell-cell adhesion	GO:0033631	cell-cell adhesion mediated by integrin	is_a
GO:0045580	regulation of T cell differentiation	GO:0043380	regulation of memory T cell differentiation	is_a
GO:0002664	regulation of T cell tolerance induction	GO:0002666	positive regulation of T cell tolerance induction	is_a
GO:2000026	regulation of multicellular organismal development	GO:1903706	regulation of hemopoiesis	is_a
GO:0043170	macromolecule metabolic process	GO:0009059	macromolecule biosynthetic process	is_a
GO:0007155	cell adhesion	GO:0033627	cell adhesion mediated by integrin	is_a
GO:0044237	cellular metabolic process	GO:0034641	cellular nitrogen compound metabolic process	is_a
GO:1902107	positive regulation of leukocyte differentiation	GO:0045621	positive regulation of lymphocyte differentiation	is_a
GO:0048519	negative regulation of biological process	GO:0048523	negative regulation of cellular process	is_a
GO:0048856	anatomical structure development	GO:0007275	multicellular organism development	is_a
GO:0006796	phosphate-containing compound metabolic process	GO:0019220	regulation of phosphate metabolic process	regulates
GO:0006139	nucleobase-containing compound metabolic process	GO:0019219	regulation of nucleobase-containing compound metabolic process	regulates
GO:0051171	regulation of nitrogen compound metabolic process	GO:0051172	negative regulation of nitrogen compound metabolic process	is_a
GO:0048522	positive regulation of cellular process	GO:0031325	positive regulation of cellular metabolic process	is_a
GO:1903706	regulation of hemopoiesis	GO:1903708	positive regulation of hemopoiesis	is_a
GO:0051336	regulation of hydrolase activity	GO:0052547	regulation of peptidase activity	is_a
GO:0048513	animal organ development	GO:0048534	hematopoietic or lymphoid organ development	is_a
GO:0051171	regulation of nitrogen compound metabolic process	GO:0019219	regulation of nucleobase-containing compound metabolic process	is_a
GO:0043085	positive regulation of catalytic activity	GO:0051347	positive regulation of transferase activity	is_a
GO:0009058	biosynthetic process	GO:0044249	cellular biosynthetic process	is_a
GO:0010556	regulation of macromolecule biosynthetic process	GO:2000112	regulation of cellular macromolecule biosynthetic process	is_a
GO:0044237	cellular metabolic process	GO:0031325	positive regulation of cellular metabolic process	pos_regulates
GO:0044260	cellular macromolecule metabolic process	GO:0044267	cellular protein metabolic process	is_a
GO:0044267	cellular protein metabolic process	GO:0006464	cellular protein modification process	is_a
GO:0002376	immune system process	GO:0002520	immune system development	is_a
GO:0007154	cell communication	GO:0007165	signal transduction	part_of
GO:0042110	T cell activation	GO:0030217	T cell differentiation	is_a
GO:0009892	negative regulation of metabolic process	GO:0010605	negative regulation of macromolecule metabolic process	is_a
GO:0008150	biological_process	GO:0022610	biological adhesion	is_a
GO:0044767	single-organism developmental process	GO:0007275	multicellular organism development	is_a
GO:0034641	cellular nitrogen compound metabolic process	GO:0006139	nucleobase-containing compound metabolic process	is_a
GO:0032502	developmental process	GO:0050793	regulation of developmental process	regulates
GO:0002682	regulation of immune system process	GO:0002697	regulation of immune effector process	is_a
GO:0097659	nucleic acid-templated transcription	GO:1903506	regulation of nucleic acid-templated transcription	regulates
GO:0019538	protein metabolic process	GO:0006508	proteolysis	is_a
GO:0050896	response to stimulus	GO:0006950	response to stress	is_a
GO:2000026	regulation of multicellular organismal development	GO:0002643	regulation of tolerance induction	is_a
GO:0019538	protein metabolic process	GO:0051247	positive regulation of protein metabolic process	pos_regulates
GO:0031399	regulation of protein modification process	GO:0001932	regulation of protein phosphorylation	is_a
GO:0009987	cellular process	GO:0016043	cellular component organization	is_a
GO:0042327	positive regulation of phosphorylation	GO:0001934	positive regulation of protein phosphorylation	is_a
GO:0019222	regulation of metabolic process	GO:0009893	positive regulation of metabolic process	is_a
GO:0019222	regulation of metabolic process	GO:0009892	negative regulation of metabolic process	is_a
GO:0050896	response to stimulus	GO:0042221	response to chemical	is_a
GO:0009059	macromolecule biosynthetic process	GO:0010556	regulation of macromolecule biosynthetic process	regulates
GO:0002286	T cell activation involved in immune response	GO:0002292	T cell differentiation involved in immune response	is_a
GO:0050789	regulation of biological process	GO:0030155	regulation of cell adhesion	is_a
GO:0006996	organelle organization	GO:0048285	organelle fission	is_a
GO:0042325	regulation of phosphorylation	GO:0043549	regulation of kinase activity	is_a
GO:0002517	T cell tolerance induction	GO:0002666	positive regulation of T cell tolerance induction	pos_regulates
GO:0002682	regulation of immune system process	GO:1903706	regulation of hemopoiesis	is_a
GO:0043588	skin development	GO:0030216	keratinocyte differentiation	part_of
GO:0002697	regulation of immune effector process	GO:0002699	positive regulation of immune effector process	is_a
GO:0009987	cellular process	GO:0048522	positive regulation of cellular process	pos_regulates
GO:0051346	negative regulation of hydrolase activity	GO:0010466	negative regulation of peptidase activity	is_a
GO:0031401	positive regulation of protein modification process	GO:0001934	positive regulation of protein phosphorylation	is_a
GO:0060255	regulation of macromolecule metabolic process	GO:0010556	regulation of macromolecule biosynthetic process	is_a
GO:0009058	biosynthetic process	GO:1901576	organic substance biosynthetic process	is_a
GO:0050794	regulation of cellular process	GO:0007165	signal transduction	is_a
GO:0001775	cell activation	GO:0002263	cell activation involved in immune response	is_a
GO:0045066	regulatory T cell differentiation	GO:0045591	positive regulation of regulatory T cell differentiation	pos_regulates
GO:0042327	positive regulation of phosphorylation	GO:0033674	positive regulation of kinase activity	is_a
GO:0009913	epidermal cell differentiation	GO:0030216	keratinocyte differentiation	is_a
GO:0016740	transferase activity	GO:0051338	regulation of transferase activity	regulates
GO:0016043	cellular component organization	GO:0006996	organelle organization	is_a
GO:0008150	biological_process	GO:0050789	regulation of biological process	regulates
GO:0000280	nuclear division	GO:0140014	mitotic nuclear division	is_a
GO:0009987	cellular process	GO:0044237	cellular metabolic process	is_a
GO:0031323	regulation of cellular metabolic process	GO:0032268	regulation of cellular protein metabolic process	is_a
GO:0050896	response to stimulus	GO:0048584	positive regulation of response to stimulus	pos_regulates
GO:0045321	leukocyte activation	GO:0002694	regulation of leukocyte activation	regulates
GO:0007049	cell cycle	GO:0051726	regulation of cell cycle	regulates
GO:0052547	regulation of peptidase activity	GO:0010466	negative regulation of peptidase activity	is_a
GO:0042221	response to chemical	GO:0010033	response to organic substance	is_a
GO:0043412	macromolecule modification	GO:0036211	protein modification process	is_a
GO:0051338	regulation of transferase activity	GO:0043549	regulation of kinase activity	is_a
GO:0008544	epidermis development	GO:0009913	epidermal cell differentiation	part_of
GO:0030217	T cell differentiation	GO:0045066	regulatory T cell differentiation	is_a
GO:0071704	organic substance metabolic process	GO:1901576	organic substance biosynthetic process	is_a
GO:0044237	cellular metabolic process	GO:0031324	negative regulation of cellular metabolic process	neg_regulates
GO:1902105	regulation of leukocyte differentiation	GO:1902107	positive regulation of leukocyte differentiation	is_a
GO:0044700	single organism signaling	GO:0007267	cell-cell signaling	is_a
GO:0050789	regulation of biological process	GO:0002682	regulation of immune system process	is_a
GO:0045321	leukocyte activation	GO:0002366	leukocyte activation involved in immune response	is_a
GO:0032268	regulation of cellular protein metabolic process	GO:0031399	regulation of protein modification process	is_a
GO:0060429	epithelium development	GO:0030855	epithelial cell differentiation	part_of
GO:0050790	regulation of catalytic activity	GO:0051336	regulation of hydrolase activity	is_a
GO:0034097	response to cytokine	GO:0034341	response to interferon-gamma	is_a
GO:0008152	metabolic process	GO:0009058	biosynthetic process	is_a
GO:0007155	cell adhesion	GO:0098602	single organism cell adhesion	is_a
GO:0030097	hemopoiesis	GO:1903708	positive regulation of hemopoiesis	pos_regulates
GO:0032502	developmental process	GO:0051094	positive regulation of developmental process	pos_regulates
GO:0007154	cell communication	GO:0010646	regulation of cell communication	regulates
GO:0008152	metabolic process	GO:0071704	organic substance metabolic process	is_a
GO:0048518	positive regulation of biological process	GO:0045785	positive regulation of cell adhesion	is_a
GO:0044249	cellular biosynthetic process	GO:0018130	heterocycle biosynthetic process	is_a
GO:0051239	regulation of multicellular organismal process	GO:2000026	regulation of multicellular organismal development	is_a
GO:0007165	signal transduction	GO:0009966	regulation of signal transduction	regulates
GO:0007275	multicellular organism development	GO:0048731	system development	part_of
GO:0044237	cellular metabolic process	GO:0044260	cellular macromolecule metabolic process	is_a
GO:0010468	regulation of gene expression	GO:0006355	regulation of transcription, DNA-templated	is_a
GO:0080171	lytic vacuole organization	GO:0007040	lysosome organization	is_a
GO:0032501	multicellular organismal process	GO:0044707	single-multicellular organism process	is_a
GO:0060255	regulation of macromolecule metabolic process	GO:0051246	regulation of protein metabolic process	is_a
GO:0051338	regulation of transferase activity	GO:0051347	positive regulation of transferase activity	is_a
GO:0006996	organelle organization	GO:0033043	regulation of organelle organization	regulates
GO:0006793	phosphorus metabolic process	GO:0010562	positive regulation of phosphorus metabolic process	pos_regulates
GO:0006955	immune response	GO:0090713	immunological memory process	part_of
GO:0030154	cell differentiation	GO:0045597	positive regulation of cell differentiation	pos_regulates
GO:2001141	regulation of RNA biosynthetic process	GO:1903506	regulation of nucleic acid-templated transcription	is_a
GO:0051246	regulation of protein metabolic process	GO:0051247	positive regulation of protein metabolic process	is_a
GO:0050865	regulation of cell activation	GO:0050867	positive regulation of cell activation	is_a
GO:0002643	regulation of tolerance induction	GO:0002645	positive regulation of tolerance induction	is_a
GO:0051240	positive regulation of multicellular organismal process	GO:0002645	positive regulation of tolerance induction	is_a
GO:0016043	cellular component organization	GO:0051128	regulation of cellular component organization	regulates
GO:0016043	cellular component organization	GO:0051130	positive regulation of cellular component organization	pos_regulates
GO:0051785	positive regulation of nuclear division	GO:0045840	positive regulation of mitotic nuclear division	is_a
GO:0048534	hematopoietic or lymphoid organ development	GO:0030097	hemopoiesis	is_a
GO:0048518	positive regulation of biological process	GO:0051240	positive regulation of multicellular organismal process	is_a
GO:0048856	anatomical structure development	GO:0048513	animal organ development	is_a
GO:0090713	immunological memory process	GO:0090715	immunological memory formation process	is_a
GO:0008152	metabolic process	GO:0044238	primary metabolic process	is_a
GO:0002684	positive regulation of immune system process	GO:0002696	positive regulation of leukocyte activation	is_a
GO:0008150	biological_process	GO:0048519	negative regulation of biological process	neg_regulates
GO:0044237	cellular metabolic process	GO:0044249	cellular biosynthetic process	is_a
GO:0016740	transferase activity	GO:0051347	positive regulation of transferase activity	pos_regulates
GO:0019438	aromatic compound biosynthetic process	GO:0034654	nucleobase-containing compound biosynthetic process	is_a
GO:0051172	negative regulation of nitrogen compound metabolic process	GO:0051248	negative regulation of protein metabolic process	is_a
GO:0090304	nucleic acid metabolic process	GO:0016070	RNA metabolic process	is_a
GO:0044763	single-organism cellular process	GO:0030030	cell projection organization	is_a
GO:0050794	regulation of cellular process	GO:0010646	regulation of cell communication	is_a
GO:1905114	cell surface receptor signaling pathway involved in cell-cell signaling	GO:0016055	Wnt signaling pathway	is_a
GO:0002507	tolerance induction	GO:0002643	regulation of tolerance induction	regulates
GO:0051246	regulation of protein metabolic process	GO:0032268	regulation of cellular protein metabolic process	is_a
GO:0032501	multicellular organismal process	GO:0051239	regulation of multicellular organismal process	regulates
GO:0048518	positive regulation of biological process	GO:0051094	positive regulation of developmental process	is_a
GO:0043170	macromolecule metabolic process	GO:0010467	gene expression	is_a
GO:0002521	leukocyte differentiation	GO:1902107	positive regulation of leukocyte differentiation	pos_regulates
GO:0051251	positive regulation of lymphocyte activation	GO:0050870	positive regulation of T cell activation	is_a
GO:0007154	cell communication	GO:0007267	cell-cell signaling	is_a
GO:0071704	organic substance metabolic process	GO:0043170	macromolecule metabolic process	is_a
GO:0019538	protein metabolic process	GO:0051246	regulation of protein metabolic process	regulates
GO:1903706	regulation of hemopoiesis	GO:1902105	regulation of leukocyte differentiation	is_a
GO:0050790	regulation of catalytic activity	GO:0043086	negative regulation of catalytic activity	is_a
GO:0002682	regulation of immune system process	GO:0002694	regulation of leukocyte activation	is_a
GO:0050867	positive regulation of cell activation	GO:0002696	positive regulation of leukocyte activation	is_a
GO:0048522	positive regulation of cellular process	GO:0045787	positive regulation of cell cycle	is_a
GO:0048584	positive regulation of response to stimulus	GO:0050778	positive regulation of immune response	is_a
GO:0002682	regulation of immune system process	GO:0002684	positive regulation of immune system process	is_a
GO:0006955	immune response	GO:0045087	innate immune response	is_a
GO:0050790	regulation of catalytic activity	GO:0051338	regulation of transferase activity	is_a
GO:0009987	cellular process	GO:0007154	cell communication	is_a
GO:0050870	positive regulation of T cell activation	GO:0045582	positive regulation of T cell differentiation	is_a
GO:0008233	peptidase activity	GO:0052547	regulation of peptidase activity	regulates
GO:0051726	regulation of cell cycle	GO:0007346	regulation of mitotic cell cycle	is_a
GO:0002696	positive regulation of leukocyte activation	GO:0051251	positive regulation of lymphocyte activation	is_a
GO:0045787	positive regulation of cell cycle	GO:0090068	positive regulation of cell cycle process	is_a
GO:0051726	regulation of cell cycle	GO:0010564	regulation of cell cycle process	is_a
GO:0023051	regulation of signaling	GO:0009966	regulation of signal transduction	is_a
GO:0044092	negative regulation of molecular function	GO:0043086	negative regulation of catalytic activity	is_a
GO:0016070	RNA metabolic process	GO:0032774	RNA biosynthetic process	is_a
GO:0050865	regulation of cell activation	GO:0002694	regulation of leukocyte activation	is_a
GO:0048856	anatomical structure development	GO:0009888	tissue development	is_a
GO:0044707	single-multicellular organism process	GO:0007275	multicellular organism development	is_a
GO:0051249	regulation of lymphocyte activation	GO:0051251	positive regulation of lymphocyte activation	is_a
GO:0007346	regulation of mitotic cell cycle	GO:0045931	positive regulation of mitotic cell cycle	is_a
GO:0044707	single-multicellular organism process	GO:0051240	positive regulation of multicellular organismal process	pos_regulates
GO:0030098	lymphocyte differentiation	GO:0045621	positive regulation of lymphocyte differentiation	pos_regulates
GO:0009892	negative regulation of metabolic process	GO:0031324	negative regulation of cellular metabolic process	is_a
GO:0030155	regulation of cell adhesion	GO:0045785	positive regulation of cell adhesion	is_a
GO:0043170	macromolecule metabolic process	GO:0060255	regulation of macromolecule metabolic process	regulates
GO:0008150	biological_process	GO:0032502	developmental process	is_a
GO:0048731	system development	GO:0002520	immune system development	is_a
GO:0010646	regulation of cell communication	GO:0009966	regulation of signal transduction	is_a
GO:0044249	cellular biosynthetic process	GO:0019438	aromatic compound biosynthetic process	is_a
GO:0002694	regulation of leukocyte activation	GO:0051249	regulation of lymphocyte activation	is_a
GO:0002684	positive regulation of immune system process	GO:0002645	positive regulation of tolerance induction	is_a
GO:0022407	regulation of cell-cell adhesion	GO:1903037	regulation of leukocyte cell-cell adhesion	is_a
GO:0090715	immunological memory formation process	GO:0043379	memory T cell differentiation	is_a
GO:0044238	primary metabolic process	GO:0080090	regulation of primary metabolic process	regulates
GO:0006508	proteolysis	GO:0045861	negative regulation of proteolysis	neg_regulates
GO:0031325	positive regulation of cellular metabolic process	GO:0032270	positive regulation of cellular protein metabolic process	is_a
GO:0019220	regulation of phosphate metabolic process	GO:0045937	positive regulation of phosphate metabolic process	is_a
GO:0061448	connective tissue development	GO:0051216	cartilage development	part_of
GO:0010556	regulation of macromolecule biosynthetic process	GO:2001141	regulation of RNA biosynthetic process	is_a
GO:0002292	T cell differentiation involved in immune response	GO:0043379	memory T cell differentiation	is_a
GO:0007267	cell-cell signaling	GO:0198738	cell-cell signaling by wnt	is_a
GO:1903047	mitotic cell cycle process	GO:0140014	mitotic nuclear division	is_a
GO:0050863	regulation of T cell activation	GO:0045580	regulation of T cell differentiation	is_a
GO:0000278	mitotic cell cycle	GO:1903047	mitotic cell cycle process	part_of
GO:0003824	catalytic activity	GO:0043085	positive regulation of catalytic activity	pos_regulates
GO:0048583	regulation of response to stimulus	GO:0009966	regulation of signal transduction	is_a
GO:0065009	regulation of molecular function	GO:0044093	positive regulation of molecular function	is_a
GO:0009893	positive regulation of metabolic process	GO:0031325	positive regulation of cellular metabolic process	is_a
GO:0051171	regulation of nitrogen compound metabolic process	GO:0051173	positive regulation of nitrogen compound metabolic process	is_a
GO:0002645	positive regulation of tolerance induction	GO:0002666	positive regulation of T cell tolerance induction	is_a
GO:1901576	organic substance biosynthetic process	GO:0009059	macromolecule biosynthetic process	is_a
GO:1901564	organonitrogen compound metabolic process	GO:0019538	protein metabolic process	is_a
GO:0034654	nucleobase-containing compound biosynthetic process	GO:0032774	RNA biosynthetic process	is_a
GO:0045580	regulation of T cell differentiation	GO:0045589	regulation of regulatory T cell differentiation	is_a
GO:0006955	immune response	GO:0050776	regulation of immune response	regulates
GO:0051726	regulation of cell cycle	GO:0045787	positive regulation of cell cycle	is_a
GO:0050789	regulation of biological process	GO:0048518	positive regulation of biological process	is_a
GO:0051240	positive regulation of multicellular organismal process	GO:1903708	positive regulation of hemopoiesis	is_a
GO:0006807	nitrogen compound metabolic process	GO:0051173	positive regulation of nitrogen compound metabolic process	pos_regulates
GO:0006793	phosphorus metabolic process	GO:0051174	regulation of phosphorus metabolic process	regulates
GO:0032502	developmental process	GO:0048856	anatomical structure development	is_a
GO:0010033	response to organic substance	GO:0034097	response to cytokine	is_a
GO:0034645	cellular macromolecule biosynthetic process	GO:0006351	transcription, DNA-templated	is_a
GO:1903506	regulation of nucleic acid-templated transcription	GO:0006355	regulation of transcription, DNA-templated	is_a
GO:0002520	immune system development	GO:0002507	tolerance induction	part_of
GO:0050793	regulation of developmental process	GO:0045595	regulation of cell differentiation	is_a
GO:0008152	metabolic process	GO:0019222	regulation of metabolic process	regulates
GO:0090068	positive regulation of cell cycle process	GO:0045840	positive regulation of mitotic nuclear division	is_a
GO:0006807	nitrogen compound metabolic process	GO:1901564	organonitrogen compound metabolic process	is_a
GO:0071704	organic substance metabolic process	GO:1901564	organonitrogen compound metabolic process	is_a
GO:0043086	negative regulation of catalytic activity	GO:0051346	negative regulation of hydrolase activity	is_a
GO:0002252	immune effector process	GO:0002697	regulation of immune effector process	regulates
GO:0016055	Wnt signaling pathway	GO:0030111	regulation of Wnt signaling pathway	regulates
GO:0048519	negative regulation of biological process	GO:0009892	negative regulation of metabolic process	is_a
GO:0050789	regulation of biological process	GO:0048583	regulation of response to stimulus	is_a
GO:0009893	positive regulation of metabolic process	GO:0051173	positive regulation of nitrogen compound metabolic process	is_a
GO:0051128	regulation of cellular component organization	GO:0033043	regulation of organelle organization	is_a
GO:0046649	lymphocyte activation	GO:0042110	T cell activation	is_a
GO:0044260	cellular macromolecule metabolic process	GO:0034645	cellular macromolecule biosynthetic process	is_a
GO:0010467	gene expression	GO:0010468	regulation of gene expression	regulates
GO:0048513	animal organ development	GO:0051216	cartilage development	is_a
GO:0051130	positive regulation of cellular component organization	GO:0010638	positive regulation of organelle organization	is_a
GO:0003824	catalytic activity	GO:0043086	negative regulation of catalytic activity	neg_regulates
GO:0044699	single-organism process	GO:0044700	single organism signaling	is_a
GO:0050778	positive regulation of immune response	GO:0043382	positive regulation of memory T cell differentiation	is_a
GO:0051249	regulation of lymphocyte activation	GO:0045619	regulation of lymphocyte differentiation	is_a
GO:0009892	negative regulation of metabolic process	GO:0051172	negative regulation of nitrogen compound metabolic process	is_a
GO:0044767	single-organism developmental process	GO:0048534	hematopoietic or lymphoid organ development	is_a
GO:0032774	RNA biosynthetic process	GO:2001141	regulation of RNA biosynthetic process	regulates
GO:0043170	macromolecule metabolic process	GO:0019538	protein metabolic process	is_a
GO:0006796	phosphate-containing compound metabolic process	GO:0045937	positive regulation of phosphate metabolic process	pos_regulates
GO:0048513	animal organ development	GO:0043588	skin development	is_a
GO:0050776	regulation of immune response	GO:0043380	regulation of memory T cell differentiation	is_a
GO:0019222	regulation of metabolic process	GO:0051171	regulation of nitrogen compound metabolic process	is_a
GO:0002376	immune system process	GO:0002507	tolerance induction	is_a
GO:0006796	phosphate-containing compound metabolic process	GO:0016310	phosphorylation	is_a
GO:0048731	system development	GO:0007399	nervous system development	is_a
GO:0044249	cellular biosynthetic process	GO:0034645	cellular macromolecule biosynthetic process	is_a
GO:0006725	cellular aromatic compound metabolic process	GO:0019438	aromatic compound biosynthetic process	is_a
GO:0030154	cell differentiation	GO:0045595	regulation of cell differentiation	regulates
GO:0048285	organelle fission	GO:0000280	nuclear division	is_a
GO:0051094	positive regulation of developmental process	GO:0002645	positive regulation of tolerance induction	is_a
GO:0043379	memory T cell differentiation	GO:0043382	positive regulation of memory T cell differentiation	pos_regulates
GO:0008150	biological_process	GO:0032501	multicellular organismal process	is_a
GO:0009987	cellular process	GO:0051716	cellular response to stimulus	is_a
GO:0044249	cellular biosynthetic process	GO:0044271	cellular nitrogen compound biosynthetic process	is_a
GO:0044260	cellular macromolecule metabolic process	GO:0016070	RNA metabolic process	is_a
GO:0050789	regulation of biological process	GO:0051239	regulation of multicellular organismal process	is_a
GO:0019219	regulation of nucleobase-containing compound metabolic process	GO:0051252	regulation of RNA metabolic process	is_a
GO:0051248	negative regulation of protein metabolic process	GO:0032269	negative regulation of cellular protein metabolic process	is_a
GO:0031323	regulation of cellular metabolic process	GO:0051174	regulation of phosphorus metabolic process	is_a
GO:0045785	positive regulation of cell adhesion	GO:0022409	positive regulation of cell-cell adhesion	is_a
GO:0007049	cell cycle	GO:0045787	positive regulation of cell cycle	pos_regulates
GO:0044249	cellular biosynthetic process	GO:0031326	regulation of cellular biosynthetic process	regulates
GO:0008152	metabolic process	GO:0044237	cellular metabolic process	is_a
GO:1903037	regulation of leukocyte cell-cell adhesion	GO:0050863	regulation of T cell activation	is_a
GO:0016337	single organismal cell-cell adhesion	GO:0022409	positive regulation of cell-cell adhesion	pos_regulates
GO:0051347	positive regulation of transferase activity	GO:0033674	positive regulation of kinase activity	is_a
GO:0031399	regulation of protein modification process	GO:0031401	positive regulation of protein modification process	is_a
GO:0009059	macromolecule biosynthetic process	GO:0032774	RNA biosynthetic process	is_a
GO:0048731	system development	GO:0001501	skeletal system development	is_a
GO:0048522	positive regulation of cellular process	GO:0045597	positive regulation of cell differentiation	is_a
GO:0030217	T cell differentiation	GO:0045582	positive regulation of T cell differentiation	pos_regulates
GO:0045937	positive regulation of phosphate metabolic process	GO:0042327	positive regulation of phosphorylation	is_a
GO:0060255	regulation of macromolecule metabolic process	GO:0010605	negative regulation of macromolecule metabolic process	is_a
GO:0051783	regulation of nuclear division	GO:0007088	regulation of mitotic nuclear division	is_a
GO:0016337	single organismal cell-cell adhesion	GO:0022407	regulation of cell-cell adhesion	regulates
GO:0010564	regulation of cell cycle process	GO:0090068	positive regulation of cell cycle process	is_a
GO:0007155	cell adhesion	GO:0098609	cell-cell adhesion	is_a
GO:0045580	regulation of T cell differentiation	GO:0045582	positive regulation of T cell differentiation	is_a
GO:0030162	regulation of proteolysis	GO:0045861	negative regulation of proteolysis	is_a
GO:0019538	protein metabolic process	GO:0044267	cellular protein metabolic process	is_a
GO:0042325	regulation of phosphorylation	GO:0042327	positive regulation of phosphorylation	is_a
GO:0051246	regulation of protein metabolic process	GO:0030162	regulation of proteolysis	is_a
GO:0044699	single-organism process	GO:0098602	single organism cell adhesion	is_a
GO:0007159	leukocyte cell-cell adhesion	GO:1903037	regulation of leukocyte cell-cell adhesion	regulates
GO:0044267	cellular protein metabolic process	GO:0032270	positive regulation of cellular protein metabolic process	pos_regulates
GO:0007267	cell-cell signaling	GO:1905114	cell surface receptor signaling pathway involved in cell-cell signaling	part_of
GO:0048583	regulation of response to stimulus	GO:0050776	regulation of immune response	is_a
GO:0030098	lymphocyte differentiation	GO:0045619	regulation of lymphocyte differentiation	regulates
GO:0046649	lymphocyte activation	GO:0030098	lymphocyte differentiation	is_a
GO:0033043	regulation of organelle organization	GO:0010638	positive regulation of organelle organization	is_a
GO:0006996	organelle organization	GO:0010638	positive regulation of organelle organization	pos_regulates
GO:0030154	cell differentiation	GO:0002521	leukocyte differentiation	is_a
GO:0008150	biological_process	GO:0050896	response to stimulus	is_a
GO:0002376	immune system process	GO:0002684	positive regulation of immune system process	pos_regulates
GO:0050789	regulation of biological process	GO:0050794	regulation of cellular process	is_a
GO:0006139	nucleobase-containing compound metabolic process	GO:0034654	nucleobase-containing compound biosynthetic process	is_a
GO:0048522	positive regulation of cellular process	GO:0051130	positive regulation of cellular component organization	is_a
GO:1901576	organic substance biosynthetic process	GO:1901362	organic cyclic compound biosynthetic process	is_a
GO:0008150	biological_process	GO:0044699	single-organism process	is_a
GO:0016310	phosphorylation	GO:0042327	positive regulation of phosphorylation	pos_regulates
GO:0002366	leukocyte activation involved in immune response	GO:0002285	lymphocyte activation involved in immune response	is_a
GO:0031323	regulation of cellular metabolic process	GO:0031324	negative regulation of cellular metabolic process	is_a
GO:0065007	biological regulation	GO:0065009	regulation of molecular function	is_a
GO:0051171	regulation of nitrogen compound metabolic process	GO:0051246	regulation of protein metabolic process	is_a
GO:0001775	cell activation	GO:0045321	leukocyte activation	is_a
GO:0051173	positive regulation of nitrogen compound metabolic process	GO:0051247	positive regulation of protein metabolic process	is_a
GO:0065007	biological regulation	GO:0050789	regulation of biological process	is_a
GO:0019222	regulation of metabolic process	GO:0009889	regulation of biosynthetic process	is_a
GO:0002376	immune system process	GO:0090713	immunological memory process	is_a
GO:0002517	T cell tolerance induction	GO:0002664	regulation of T cell tolerance induction	regulates
GO:0002507	tolerance induction	GO:0002645	positive regulation of tolerance induction	pos_regulates
GO:0002285	lymphocyte activation involved in immune response	GO:0002286	T cell activation involved in immune response	is_a
GO:0045321	leukocyte activation	GO:0002696	positive regulation of leukocyte activation	pos_regulates
GO:0009987	cellular process	GO:0007165	signal transduction	is_a
GO:0006807	nitrogen compound metabolic process	GO:0034641	cellular nitrogen compound metabolic process	is_a
GO:0019222	regulation of metabolic process	GO:0031323	regulation of cellular metabolic process	is_a
GO:0045619	regulation of lymphocyte differentiation	GO:0045580	regulation of T cell differentiation	is_a
GO:0006468	protein phosphorylation	GO:0001934	positive regulation of protein phosphorylation	pos_regulates
GO:0000278	mitotic cell cycle	GO:0007346	regulation of mitotic cell cycle	regulates
GO:0007166	cell surface receptor signaling pathway	GO:0007219	Notch signaling pathway	is_a
GO:0045087	innate immune response	GO:0034341	response to interferon-gamma	part_of
GO:0016043	cellular component organization	GO:0043954	cellular component maintenance	is_a
GO:0009888	tissue development	GO:0061448	connective tissue development	is_a
GO:0097659	nucleic acid-templated transcription	GO:0006351	transcription, DNA-templated	is_a
GO:0009987	cellular process	GO:0050794	regulation of cellular process	regulates
GO:0003674	molecular_function	GO:0044092	negative regulation of molecular function	neg_regulates
GO:0045582	positive regulation of T cell differentiation	GO:0043382	positive regulation of memory T cell differentiation	is_a
GO:0046483	heterocycle metabolic process	GO:0018130	heterocycle biosynthetic process	is_a
GO:0045597	positive regulation of cell differentiation	GO:1902107	positive regulation of leukocyte differentiation	is_a
GO:0007165	signal transduction	GO:0007166	cell surface receptor signaling pathway	is_a
GO:0051252	regulation of RNA metabolic process	GO:2001141	regulation of RNA biosynthetic process	is_a
GO:0051251	positive regulation of lymphocyte activation	GO:0045621	positive regulation of lymphocyte differentiation	is_a
GO:0060070	canonical Wnt signaling pathway	GO:0060828	regulation of canonical Wnt signaling pathway	regulates
GO:0000280	nuclear division	GO:0051783	regulation of nuclear division	regulates
GO:0044767	single-organism developmental process	GO:0048869	cellular developmental process	is_a
GO:0007155	cell adhesion	GO:0045785	positive regulation of cell adhesion	pos_regulates
GO:0030154	cell differentiation	GO:0030855	epithelial cell differentiation	is_a
GO:0044237	cellular metabolic process	GO:0006725	cellular aromatic compound metabolic process	is_a
GO:0002252	immune effector process	GO:0002699	positive regulation of immune effector process	pos_regulates
GO:0045787	positive regulation of cell cycle	GO:0045931	positive regulation of mitotic cell cycle	is_a
GO:0046649	lymphocyte activation	GO:0002285	lymphocyte activation involved in immune response	is_a
GO:0045595	regulation of cell differentiation	GO:0045597	positive regulation of cell differentiation	is_a
GO:0045589	regulation of regulatory T cell differentiation	GO:0045591	positive regulation of regulatory T cell differentiation	is_a
GO:0044699	single-organism process	GO:0044707	single-multicellular organism process	is_a
GO:0051249	regulation of lymphocyte activation	GO:0050863	regulation of T cell activation	is_a
GO:0051336	regulation of hydrolase activity	GO:0051346	negative regulation of hydrolase activity	is_a
GO:0002699	positive regulation of immune effector process	GO:0043382	positive regulation of memory T cell differentiation	is_a
GO:0006996	organelle organization	GO:0007033	vacuole organization	is_a
GO:0007166	cell surface receptor signaling pathway	GO:1905114	cell surface receptor signaling pathway involved in cell-cell signaling	is_a
GO:0016070	RNA metabolic process	GO:0051252	regulation of RNA metabolic process	regulates
GO:0044763	single-organism cellular process	GO:0007049	cell cycle	is_a
GO:0007049	cell cycle	GO:0022402	cell cycle process	part_of
GO:0031323	regulation of cellular metabolic process	GO:0031325	positive regulation of cellular metabolic process	is_a
GO:0044237	cellular metabolic process	GO:0006793	phosphorus metabolic process	is_a
GO:0042110	T cell activation	GO:0050870	positive regulation of T cell activation	pos_regulates
GO:0016310	phosphorylation	GO:0042325	regulation of phosphorylation	regulates
GO:0002682	regulation of immune system process	GO:0002643	regulation of tolerance induction	is_a
GO:0009888	tissue development	GO:0008544	epidermis development	is_a
GO:0002694	regulation of leukocyte activation	GO:0002696	positive regulation of leukocyte activation	is_a
GO:0016337	single organismal cell-cell adhesion	GO:0007159	leukocyte cell-cell adhesion	is_a
GO:0045321	leukocyte activation	GO:0046649	lymphocyte activation	is_a
GO:0009058	biosynthetic process	GO:0009889	regulation of biosynthetic process	regulates
GO:0008150	biological_process	GO:0071840	cellular component organization or biogenesis	is_a
GO:0030216	keratinocyte differentiation	GO:0031424	keratinization	part_of
GO:0043379	memory T cell differentiation	GO:0043380	regulation of memory T cell differentiation	regulates
GO:0001775	cell activation	GO:0050865	regulation of cell activation	regulates
GO:0031326	regulation of cellular biosynthetic process	GO:2000112	regulation of cellular macromolecule biosynthetic process	is_a
GO:0016787	hydrolase activity	GO:0051336	regulation of hydrolase activity	regulates
GO:0048518	positive regulation of biological process	GO:0002684	positive regulation of immune system process	is_a
GO:0065009	regulation of molecular function	GO:0050790	regulation of catalytic activity	is_a
GO:0032774	RNA biosynthetic process	GO:0006352	DNA-templated transcription, initiation	is_a
GO:0008150	biological_process	GO:0008152	metabolic process	is_a
GO:0016301	kinase activity	GO:0033674	positive regulation of kinase activity	pos_regulates
GO:0050794	regulation of cellular process	GO:0031323	regulation of cellular metabolic process	is_a
GO:0065009	regulation of molecular function	GO:0044092	negative regulation of molecular function	is_a
GO:0032268	regulation of cellular protein metabolic process	GO:0032269	negative regulation of cellular protein metabolic process	is_a
GO:0009059	macromolecule biosynthetic process	GO:0034645	cellular macromolecule biosynthetic process	is_a
GO:0051247	positive regulation of protein metabolic process	GO:0032270	positive regulation of cellular protein metabolic process	is_a
GO:0051174	regulation of phosphorus metabolic process	GO:0010562	positive regulation of phosphorus metabolic process	is_a
