# Supplementary material for: Evaluation and mechanism study of Pien Tze Huang against EV-A71 infection
Source: Front Pharmacol. 2023 Oct 26;14:1251731. doi: 10.3389/fphar.2023.1251731 (PMC10637388; doi:10.3389/fphar.2023.1251731)
Supplement: Supplementary file 1 [file DataSheet1.zip › Table 11.xlsx]

## Sheet: Sheet1
TermID1	Term1	TermID2	Term2	Relation
GO:0016579	protein deubiquitination	GO:0070536	protein K63-linked deubiquitination	is_a
GO:0050801	ion homeostasis	GO:0098771	inorganic ion homeostasis	is_a
GO:0044802	single-organism membrane organization	GO:0007009	plasma membrane organization	is_a
GO:0016070	RNA metabolic process	GO:0090501	RNA phosphodiester bond hydrolysis	is_a
GO:0044238	primary metabolic process	GO:0006139	nucleobase-containing compound metabolic process	is_a
GO:0050896	response to stimulus	GO:0051716	cellular response to stimulus	is_a
GO:0051650	establishment of vesicle localization	GO:0006903	vesicle targeting	part_of
GO:0044699	single-organism process	GO:0044710	single-organism metabolic process	is_a
GO:0044711	single-organism biosynthetic process	GO:0008610	lipid biosynthetic process	is_a
GO:0023052	signaling	GO:0044700	single organism signaling	is_a
GO:0051234	establishment of localization	GO:0051656	establishment of organelle localization	is_a
GO:0019538	protein metabolic process	GO:0036211	protein modification process	is_a
GO:0016043	cellular component organization	GO:0032989	cellular component morphogenesis	is_a
GO:0023052	signaling	GO:0023051	regulation of signaling	regulates
GO:0031175	neuron projection development	GO:0060997	dendritic spine morphogenesis	is_a
GO:1990778	protein localization to cell periphery	GO:0072659	protein localization to plasma membrane	is_a
GO:0048856	anatomical structure development	GO:0048468	cell development	is_a
GO:0035637	multicellular organismal signaling	GO:0061337	cardiac conduction	is_a
GO:0098771	inorganic ion homeostasis	GO:0072507	divalent inorganic cation homeostasis	is_a
GO:0044255	cellular lipid metabolic process	GO:0006631	fatty acid metabolic process	is_a
GO:0044700	single organism signaling	GO:0007165	signal transduction	part_of
GO:0006570	tyrosine metabolic process	GO:0006572	tyrosine catabolic process	is_a
GO:0043170	macromolecule metabolic process	GO:0044260	cellular macromolecule metabolic process	is_a
GO:0006139	nucleobase-containing compound metabolic process	GO:0090304	nucleic acid metabolic process	is_a
GO:1901576	organic substance biosynthetic process	GO:0008610	lipid biosynthetic process	is_a
GO:0009074	aromatic amino acid family catabolic process	GO:0006572	tyrosine catabolic process	is_a
GO:0006725	cellular aromatic compound metabolic process	GO:0006139	nucleobase-containing compound metabolic process	is_a
GO:0044712	single-organism catabolic process	GO:0016042	lipid catabolic process	is_a
GO:0009072	aromatic amino acid family metabolic process	GO:0009074	aromatic amino acid family catabolic process	is_a
GO:1901564	organonitrogen compound metabolic process	GO:0006520	cellular amino acid metabolic process	is_a
GO:0022008	neurogenesis	GO:0048699	generation of neurons	is_a
GO:0034613	cellular protein localization	GO:0072657	protein localization to membrane	is_a
GO:0044763	single-organism cellular process	GO:0019725	cellular homeostasis	is_a
GO:0061337	cardiac conduction	GO:1903779	regulation of cardiac conduction	regulates
GO:0046483	heterocycle metabolic process	GO:0006139	nucleobase-containing compound metabolic process	is_a
GO:0019395	fatty acid oxidation	GO:0001561	fatty acid alpha-oxidation	is_a
GO:0009987	cellular process	GO:0044763	single-organism cellular process	is_a
GO:0043170	macromolecule metabolic process	GO:0090304	nucleic acid metabolic process	is_a
GO:0003008	system process	GO:0003013	circulatory system process	is_a
GO:0008150	biological_process	GO:0023052	signaling	is_a
GO:0051649	establishment of localization in cell	GO:0051650	establishment of vesicle localization	is_a
GO:0120036	plasma membrane bounded cell projection organization	GO:0097061	dendritic spine organization	is_a
GO:1901360	organic cyclic compound metabolic process	GO:0006139	nucleobase-containing compound metabolic process	is_a
GO:0048666	neuron development	GO:0031175	neuron projection development	part_of
GO:0031175	neuron projection development	GO:0048812	neuron projection morphogenesis	part_of
GO:0008150	biological_process	GO:0065007	biological regulation	is_a
GO:0006811	ion transport	GO:0034220	ion transmembrane transport	is_a
GO:0008016	regulation of heart contraction	GO:0061337	cardiac conduction	is_a
GO:1901564	organonitrogen compound metabolic process	GO:1901565	organonitrogen compound catabolic process	is_a
GO:0036211	protein modification process	GO:0006464	cellular protein modification process	is_a
GO:0016043	cellular component organization	GO:0010256	endomembrane system organization	is_a
GO:0046486	glycerolipid metabolic process	GO:0045017	glycerolipid biosynthetic process	is_a
GO:0071704	organic substance metabolic process	GO:0006629	lipid metabolic process	is_a
GO:0009056	catabolic process	GO:1901575	organic substance catabolic process	is_a
GO:0044763	single-organism cellular process	GO:0048869	cellular developmental process	is_a
GO:0044238	primary metabolic process	GO:0006520	cellular amino acid metabolic process	is_a
GO:0090304	nucleic acid metabolic process	GO:0090305	nucleic acid phosphodiester bond hydrolysis	is_a
GO:0032787	monocarboxylic acid metabolic process	GO:0072329	monocarboxylic acid catabolic process	is_a
GO:1901605	alpha-amino acid metabolic process	GO:0006570	tyrosine metabolic process	is_a
GO:0044707	single-multicellular organism process	GO:0035637	multicellular organismal signaling	is_a
GO:0051640	organelle localization	GO:0051656	establishment of organelle localization	is_a
GO:0044281	small molecule metabolic process	GO:0006082	organic acid metabolic process	is_a
GO:0016358	dendrite development	GO:0048813	dendrite morphogenesis	part_of
GO:0055065	metal ion homeostasis	GO:0055074	calcium ion homeostasis	is_a
GO:0050801	ion homeostasis	GO:0006873	cellular ion homeostasis	is_a
GO:0032989	cellular component morphogenesis	GO:0000902	cell morphogenesis	is_a
GO:0032990	cell part morphogenesis	GO:0048858	cell projection morphogenesis	is_a
GO:0044699	single-organism process	GO:0044767	single-organism developmental process	is_a
GO:0019439	aromatic compound catabolic process	GO:0009074	aromatic amino acid family catabolic process	is_a
GO:0044237	cellular metabolic process	GO:0046483	heterocycle metabolic process	is_a
GO:1901565	organonitrogen compound catabolic process	GO:0009063	cellular amino acid catabolic process	is_a
GO:0090407	organophosphate biosynthetic process	GO:0008654	phospholipid biosynthetic process	is_a
GO:0016042	lipid catabolic process	GO:0044242	cellular lipid catabolic process	is_a
GO:0044238	primary metabolic process	GO:0006629	lipid metabolic process	is_a
GO:0048699	generation of neurons	GO:0030182	neuron differentiation	part_of
GO:0120039	plasma membrane bounded cell projection morphogenesis	GO:0048812	neuron projection morphogenesis	is_a
GO:0044281	small molecule metabolic process	GO:0044282	small molecule catabolic process	is_a
GO:0030003	cellular cation homeostasis	GO:0006875	cellular metal ion homeostasis	is_a
GO:0044699	single-organism process	GO:0044763	single-organism cellular process	is_a
GO:0032502	developmental process	GO:0044767	single-organism developmental process	is_a
GO:0034440	lipid oxidation	GO:0019395	fatty acid oxidation	is_a
GO:0003013	circulatory system process	GO:0008015	blood circulation	is_a
GO:0030154	cell differentiation	GO:0022008	neurogenesis	is_a
GO:0019752	carboxylic acid metabolic process	GO:0032787	monocarboxylic acid metabolic process	is_a
GO:0006903	vesicle targeting	GO:0099022	vesicle tethering	part_of
GO:0032502	developmental process	GO:0009653	anatomical structure morphogenesis	is_a
GO:0030154	cell differentiation	GO:0030182	neuron differentiation	is_a
GO:0044282	small molecule catabolic process	GO:0016054	organic acid catabolic process	is_a
GO:0006793	phosphorus metabolic process	GO:0006796	phosphate-containing compound metabolic process	is_a
GO:0055080	cation homeostasis	GO:0072507	divalent inorganic cation homeostasis	is_a
GO:0006508	proteolysis	GO:0070646	protein modification by small protein removal	is_a
GO:0071704	organic substance metabolic process	GO:1901360	organic cyclic compound metabolic process	is_a
GO:0060047	heart contraction	GO:0008016	regulation of heart contraction	regulates
GO:0046486	glycerolipid metabolic process	GO:0006650	glycerophospholipid metabolic process	is_a
GO:0072503	cellular divalent inorganic cation homeostasis	GO:0006874	cellular calcium ion homeostasis	is_a
GO:0042592	homeostatic process	GO:0019725	cellular homeostasis	is_a
GO:0048869	cellular developmental process	GO:0030154	cell differentiation	is_a
GO:0006810	transport	GO:0055085	transmembrane transport	is_a
GO:0016192	vesicle-mediated transport	GO:0006903	vesicle targeting	part_of
GO:0006875	cellular metal ion homeostasis	GO:0006874	cellular calcium ion homeostasis	is_a
GO:0008150	biological_process	GO:0050789	regulation of biological process	regulates
GO:0072507	divalent inorganic cation homeostasis	GO:0072503	cellular divalent inorganic cation homeostasis	is_a
GO:0006631	fatty acid metabolic process	GO:0001676	long-chain fatty acid metabolic process	is_a
GO:0044237	cellular metabolic process	GO:0044255	cellular lipid metabolic process	is_a
GO:0050794	regulation of cellular process	GO:0007165	signal transduction	is_a
GO:0009058	biosynthetic process	GO:1901576	organic substance biosynthetic process	is_a
GO:1901575	organic substance catabolic process	GO:0016042	lipid catabolic process	is_a
GO:0019725	cellular homeostasis	GO:0055082	cellular chemical homeostasis	is_a
GO:0044700	single organism signaling	GO:0035637	multicellular organismal signaling	is_a
GO:0042592	homeostatic process	GO:0048878	chemical homeostasis	is_a
GO:0043412	macromolecule modification	GO:0036211	protein modification process	is_a
GO:0006629	lipid metabolic process	GO:0016042	lipid catabolic process	is_a
GO:1901606	alpha-amino acid catabolic process	GO:0006572	tyrosine catabolic process	is_a
GO:0019637	organophosphate metabolic process	GO:0006644	phospholipid metabolic process	is_a
GO:0009987	cellular process	GO:0044237	cellular metabolic process	is_a
GO:0071704	organic substance metabolic process	GO:1901576	organic substance biosynthetic process	is_a
GO:0008152	metabolic process	GO:0009056	catabolic process	is_a
GO:0048856	anatomical structure development	GO:0007275	multicellular organism development	is_a
GO:0009062	fatty acid catabolic process	GO:0042760	very long-chain fatty acid catabolic process	is_a
GO:0006810	transport	GO:0006811	ion transport	is_a
GO:0030258	lipid modification	GO:0034440	lipid oxidation	is_a
GO:0044237	cellular metabolic process	GO:0034641	cellular nitrogen compound metabolic process	is_a
GO:0003008	system process	GO:0044057	regulation of system process	regulates
GO:0044267	cellular protein metabolic process	GO:0006464	cellular protein modification process	is_a
GO:0044260	cellular macromolecule metabolic process	GO:0044267	cellular protein metabolic process	is_a
GO:0044710	single-organism metabolic process	GO:0055114	oxidation-reduction process	is_a
GO:0009058	biosynthetic process	GO:0044249	cellular biosynthetic process	is_a
GO:0044242	cellular lipid catabolic process	GO:0009062	fatty acid catabolic process	is_a
GO:0034613	cellular protein localization	GO:1990778	protein localization to cell periphery	is_a
GO:0060996	dendritic spine development	GO:0060997	dendritic spine morphogenesis	part_of
GO:0070647	protein modification by small protein conjugation or removal	GO:0070646	protein modification by small protein removal	is_a
GO:0034641	cellular nitrogen compound metabolic process	GO:0006139	nucleobase-containing compound metabolic process	is_a
GO:0007009	plasma membrane organization	GO:0072659	protein localization to plasma membrane	is_a
GO:0044767	single-organism developmental process	GO:0007275	multicellular organism development	is_a
GO:0007154	cell communication	GO:0007165	signal transduction	part_of
GO:0044763	single-organism cellular process	GO:0044255	cellular lipid metabolic process	is_a
GO:0044763	single-organism cellular process	GO:0006082	organic acid metabolic process	is_a
GO:0009987	cellular process	GO:0016043	cellular component organization	is_a
GO:0044237	cellular metabolic process	GO:0006082	organic acid metabolic process	is_a
GO:0019538	protein metabolic process	GO:0006508	proteolysis	is_a
GO:1901575	organic substance catabolic process	GO:1901565	organonitrogen compound catabolic process	is_a
GO:0070727	cellular macromolecule localization	GO:0034613	cellular protein localization	is_a
GO:1901360	organic cyclic compound metabolic process	GO:1901361	organic cyclic compound catabolic process	is_a
GO:0044763	single-organism cellular process	GO:0006903	vesicle targeting	is_a
GO:0008150	biological_process	GO:0009987	cellular process	is_a
GO:0051716	cellular response to stimulus	GO:0007165	signal transduction	part_of
GO:0090501	RNA phosphodiester bond hydrolysis	GO:0006379	mRNA cleavage	is_a
GO:1901575	organic substance catabolic process	GO:1901361	organic cyclic compound catabolic process	is_a
GO:0044238	primary metabolic process	GO:0019538	protein metabolic process	is_a
GO:0016070	RNA metabolic process	GO:0016071	mRNA metabolic process	is_a
GO:0055080	cation homeostasis	GO:0055065	metal ion homeostasis	is_a
GO:0044237	cellular metabolic process	GO:0044248	cellular catabolic process	is_a
GO:0051641	cellular localization	GO:0070727	cellular macromolecule localization	is_a
GO:0050789	regulation of biological process	GO:0023051	regulation of signaling	is_a
GO:0030030	cell projection organization	GO:0120036	plasma membrane bounded cell projection organization	is_a
GO:0030182	neuron differentiation	GO:0048666	neuron development	part_of
GO:0061024	membrane organization	GO:0044802	single-organism membrane organization	is_a
GO:0048856	anatomical structure development	GO:0048731	system development	is_a
GO:0009058	biosynthetic process	GO:0044711	single-organism biosynthetic process	is_a
GO:0023051	regulation of signaling	GO:1903779	regulation of cardiac conduction	is_a
GO:0016043	cellular component organization	GO:0030030	cell projection organization	is_a
GO:0071704	organic substance metabolic process	GO:0019637	organophosphate metabolic process	is_a
GO:0097089	methyl-branched fatty acid metabolic process	GO:1903512	phytanic acid metabolic process	is_a
GO:0009056	catabolic process	GO:0044712	single-organism catabolic process	is_a
GO:0045017	glycerolipid biosynthetic process	GO:0046474	glycerophospholipid biosynthetic process	is_a
GO:0008152	metabolic process	GO:0006807	nitrogen compound metabolic process	is_a
GO:0006082	organic acid metabolic process	GO:0043436	oxoacid metabolic process	is_a
GO:0043170	macromolecule metabolic process	GO:0043412	macromolecule modification	is_a
GO:0044248	cellular catabolic process	GO:0016054	organic acid catabolic process	is_a
GO:0006631	fatty acid metabolic process	GO:0019395	fatty acid oxidation	is_a
GO:0048468	cell development	GO:0048666	neuron development	is_a
GO:0006644	phospholipid metabolic process	GO:0006650	glycerophospholipid metabolic process	is_a
GO:0071840	cellular component organization or biogenesis	GO:0016043	cellular component organization	is_a
GO:0072329	monocarboxylic acid catabolic process	GO:0009062	fatty acid catabolic process	is_a
GO:0048878	chemical homeostasis	GO:0050801	ion homeostasis	is_a
GO:0006644	phospholipid metabolic process	GO:0008654	phospholipid biosynthetic process	is_a
GO:0048869	cellular developmental process	GO:0032989	cellular component morphogenesis	is_a
GO:0090305	nucleic acid phosphodiester bond hydrolysis	GO:0090501	RNA phosphodiester bond hydrolysis	is_a
GO:0051648	vesicle localization	GO:0051650	establishment of vesicle localization	is_a
GO:1901564	organonitrogen compound metabolic process	GO:0019538	protein metabolic process	is_a
GO:0006464	cellular protein modification process	GO:0070647	protein modification by small protein conjugation or removal	is_a
GO:0055085	transmembrane transport	GO:0034220	ion transmembrane transport	is_a
GO:0048856	anatomical structure development	GO:0009653	anatomical structure morphogenesis	part_of
GO:0051641	cellular localization	GO:1902580	single-organism cellular localization	is_a
GO:0006631	fatty acid metabolic process	GO:0000038	very long-chain fatty acid metabolic process	is_a
GO:0051179	localization	GO:0033036	macromolecule localization	is_a
GO:0072657	protein localization to membrane	GO:0072659	protein localization to plasma membrane	is_a
GO:0032502	developmental process	GO:0048856	anatomical structure development	is_a
GO:0001676	long-chain fatty acid metabolic process	GO:1903512	phytanic acid metabolic process	is_a
GO:0006810	transport	GO:0016192	vesicle-mediated transport	is_a
GO:0030154	cell differentiation	GO:0048468	cell development	part_of
GO:0008610	lipid biosynthetic process	GO:0045017	glycerolipid biosynthetic process	is_a
GO:0030003	cellular cation homeostasis	GO:0072503	cellular divalent inorganic cation homeostasis	is_a
GO:0048667	cell morphogenesis involved in neuron differentiation	GO:0048813	dendrite morphogenesis	part_of
GO:0071704	organic substance metabolic process	GO:1901564	organonitrogen compound metabolic process	is_a
GO:0044763	single-organism cellular process	GO:0044802	single-organism membrane organization	is_a
GO:0006807	nitrogen compound metabolic process	GO:1901564	organonitrogen compound metabolic process	is_a
GO:0006793	phosphorus metabolic process	GO:0019637	organophosphate metabolic process	is_a
GO:0055065	metal ion homeostasis	GO:0006875	cellular metal ion homeostasis	is_a
GO:0051179	localization	GO:1902578	single-organism localization	is_a
GO:0046395	carboxylic acid catabolic process	GO:0072329	monocarboxylic acid catabolic process	is_a
GO:0051656	establishment of organelle localization	GO:0051650	establishment of vesicle localization	is_a
GO:0051640	organelle localization	GO:0051648	vesicle localization	is_a
GO:0016043	cellular component organization	GO:0099022	vesicle tethering	is_a
GO:0044707	single-multicellular organism process	GO:0007275	multicellular organism development	is_a
GO:0048666	neuron development	GO:0048667	cell morphogenesis involved in neuron differentiation	part_of
GO:0010256	endomembrane system organization	GO:0007009	plasma membrane organization	part_of
GO:0009063	cellular amino acid catabolic process	GO:0009074	aromatic amino acid family catabolic process	is_a
GO:0008150	biological_process	GO:0032502	developmental process	is_a
GO:0008104	protein localization	GO:0034613	cellular protein localization	is_a
GO:0050801	ion homeostasis	GO:0055080	cation homeostasis	is_a
GO:0055074	calcium ion homeostasis	GO:0006874	cellular calcium ion homeostasis	is_a
GO:0044237	cellular metabolic process	GO:0044249	cellular biosynthetic process	is_a
GO:0008152	metabolic process	GO:0044238	primary metabolic process	is_a
GO:0016054	organic acid catabolic process	GO:0046395	carboxylic acid catabolic process	is_a
GO:0019752	carboxylic acid metabolic process	GO:0006520	cellular amino acid metabolic process	is_a
GO:0044255	cellular lipid metabolic process	GO:0044242	cellular lipid catabolic process	is_a
GO:0006631	fatty acid metabolic process	GO:0097089	methyl-branched fatty acid metabolic process	is_a
GO:0032501	multicellular organismal process	GO:0051239	regulation of multicellular organismal process	regulates
GO:0090304	nucleic acid metabolic process	GO:0016070	RNA metabolic process	is_a
GO:0044763	single-organism cellular process	GO:0030030	cell projection organization	is_a
GO:0000902	cell morphogenesis	GO:0048858	cell projection morphogenesis	part_of
GO:0051234	establishment of localization	GO:0051649	establishment of localization in cell	is_a
GO:0044249	cellular biosynthetic process	GO:0045017	glycerolipid biosynthetic process	is_a
GO:1901360	organic cyclic compound metabolic process	GO:0009072	aromatic amino acid family metabolic process	is_a
GO:0048813	dendrite morphogenesis	GO:0060997	dendritic spine morphogenesis	part_of
GO:0006796	phosphate-containing compound metabolic process	GO:0006644	phospholipid metabolic process	is_a
GO:0009062	fatty acid catabolic process	GO:0001561	fatty acid alpha-oxidation	is_a
GO:0071704	organic substance metabolic process	GO:0043170	macromolecule metabolic process	is_a
GO:0051179	localization	GO:0051641	cellular localization	is_a
GO:0008015	blood circulation	GO:0060047	heart contraction	part_of
GO:0043436	oxoacid metabolic process	GO:0019752	carboxylic acid metabolic process	is_a
GO:0044249	cellular biosynthetic process	GO:0008654	phospholipid biosynthetic process	is_a
GO:0009987	cellular process	GO:0007154	cell communication	is_a
GO:0008016	regulation of heart contraction	GO:1903779	regulation of cardiac conduction	is_a
GO:1901361	organic cyclic compound catabolic process	GO:0009074	aromatic amino acid family catabolic process	is_a
GO:0008152	metabolic process	GO:0009058	biosynthetic process	is_a
GO:0055082	cellular chemical homeostasis	GO:0006873	cellular ion homeostasis	is_a
GO:0048869	cellular developmental process	GO:0048468	cell development	is_a
GO:0044255	cellular lipid metabolic process	GO:0030258	lipid modification	is_a
GO:0019752	carboxylic acid metabolic process	GO:0046395	carboxylic acid catabolic process	is_a
GO:0008610	lipid biosynthetic process	GO:0008654	phospholipid biosynthetic process	is_a
GO:0032787	monocarboxylic acid metabolic process	GO:0006631	fatty acid metabolic process	is_a
GO:0044237	cellular metabolic process	GO:0044260	cellular macromolecule metabolic process	is_a
GO:1901576	organic substance biosynthetic process	GO:0090407	organophosphate biosynthetic process	is_a
GO:0006629	lipid metabolic process	GO:0044255	cellular lipid metabolic process	is_a
GO:0007275	multicellular organism development	GO:0048731	system development	part_of
GO:0048878	chemical homeostasis	GO:0055082	cellular chemical homeostasis	is_a
GO:0019637	organophosphate metabolic process	GO:0090407	organophosphate biosynthetic process	is_a
GO:0008152	metabolic process	GO:0071704	organic substance metabolic process	is_a
GO:0097061	dendritic spine organization	GO:0060997	dendritic spine morphogenesis	is_a
GO:0048856	anatomical structure development	GO:0016358	dendrite development	is_a
GO:0051239	regulation of multicellular organismal process	GO:0044057	regulation of system process	is_a
GO:0032501	multicellular organismal process	GO:0044707	single-multicellular organism process	is_a
GO:0008015	blood circulation	GO:1903522	regulation of blood circulation	regulates
GO:0048856	anatomical structure development	GO:0060996	dendritic spine development	is_a
GO:0051234	establishment of localization	GO:0006810	transport	is_a
GO:0046395	carboxylic acid catabolic process	GO:0009063	cellular amino acid catabolic process	is_a
GO:0055080	cation homeostasis	GO:0030003	cellular cation homeostasis	is_a
GO:0048812	neuron projection morphogenesis	GO:0060997	dendritic spine morphogenesis	is_a
GO:0044763	single-organism cellular process	GO:0051301	cell division	is_a
GO:0044699	single-organism process	GO:0044707	single-multicellular organism process	is_a
GO:0009653	anatomical structure morphogenesis	GO:0032989	cellular component morphogenesis	is_a
GO:0016071	mRNA metabolic process	GO:0006379	mRNA cleavage	is_a
GO:1902578	single-organism localization	GO:1902580	single-organism cellular localization	is_a
GO:0044710	single-organism metabolic process	GO:0044712	single-organism catabolic process	is_a
GO:0008654	phospholipid biosynthetic process	GO:0046474	glycerophospholipid biosynthetic process	is_a
GO:0044237	cellular metabolic process	GO:0006725	cellular aromatic compound metabolic process	is_a
GO:0044767	single-organism developmental process	GO:0048869	cellular developmental process	is_a
GO:0031175	neuron projection development	GO:0016358	dendrite development	is_a
GO:0016358	dendrite development	GO:0060996	dendritic spine development	part_of
GO:0044255	cellular lipid metabolic process	GO:0006644	phospholipid metabolic process	is_a
GO:0016043	cellular component organization	GO:0061024	membrane organization	is_a
GO:0044237	cellular metabolic process	GO:0006793	phosphorus metabolic process	is_a
GO:0000038	very long-chain fatty acid metabolic process	GO:0042760	very long-chain fatty acid catabolic process	is_a
GO:0008150	biological_process	GO:0071840	cellular component organization or biogenesis	is_a
GO:0033036	macromolecule localization	GO:0070727	cellular macromolecule localization	is_a
GO:1901575	organic substance catabolic process	GO:0016054	organic acid catabolic process	is_a
GO:0044710	single-organism metabolic process	GO:0044711	single-organism biosynthetic process	is_a
GO:0006520	cellular amino acid metabolic process	GO:1901605	alpha-amino acid metabolic process	is_a
GO:0006629	lipid metabolic process	GO:0008610	lipid biosynthetic process	is_a
GO:0008150	biological_process	GO:0008152	metabolic process	is_a
GO:0007399	nervous system development	GO:0022008	neurogenesis	part_of
GO:0072507	divalent inorganic cation homeostasis	GO:0055074	calcium ion homeostasis	is_a
GO:0006082	organic acid metabolic process	GO:0016054	organic acid catabolic process	is_a
GO:1901605	alpha-amino acid metabolic process	GO:1901606	alpha-amino acid catabolic process	is_a
GO:0070646	protein modification by small protein removal	GO:0016579	protein deubiquitination	is_a
GO:0009063	cellular amino acid catabolic process	GO:1901606	alpha-amino acid catabolic process	is_a
GO:0008150	biological_process	GO:0044699	single-organism process	is_a
GO:0003015	heart process	GO:0060047	heart contraction	is_a
GO:0044767	single-organism developmental process	GO:0016358	dendrite development	is_a
GO:0071704	organic substance metabolic process	GO:1901575	organic substance catabolic process	is_a
GO:1902580	single-organism cellular localization	GO:0072659	protein localization to plasma membrane	is_a
GO:0065007	biological regulation	GO:0065008	regulation of biological quality	is_a
GO:0065007	biological regulation	GO:0050789	regulation of biological process	is_a
GO:0030030	cell projection organization	GO:0048858	cell projection morphogenesis	is_a
GO:0009072	aromatic amino acid family metabolic process	GO:0006570	tyrosine metabolic process	is_a
GO:0006873	cellular ion homeostasis	GO:0030003	cellular cation homeostasis	is_a
GO:0044248	cellular catabolic process	GO:0044242	cellular lipid catabolic process	is_a
GO:0051641	cellular localization	GO:0051640	organelle localization	is_a
GO:0032469	endoplasmic reticulum calcium ion homeostasis	GO:0032471	negative regulation of endoplasmic reticulum calcium ion concentration	is_a
GO:0044767	single-organism developmental process	GO:0060996	dendritic spine development	is_a
GO:0003013	circulatory system process	GO:0003015	heart process	is_a
GO:0006807	nitrogen compound metabolic process	GO:0034641	cellular nitrogen compound metabolic process	is_a
GO:0009987	cellular process	GO:0007165	signal transduction	is_a
GO:0006520	cellular amino acid metabolic process	GO:0009063	cellular amino acid catabolic process	is_a
GO:0048468	cell development	GO:0000904	cell morphogenesis involved in differentiation	part_of
GO:0006874	cellular calcium ion homeostasis	GO:0032469	endoplasmic reticulum calcium ion homeostasis	is_a
GO:0044712	single-organism catabolic process	GO:0044282	small molecule catabolic process	is_a
GO:0008152	metabolic process	GO:0044710	single-organism metabolic process	is_a
GO:0065008	regulation of biological quality	GO:0099072	regulation of postsynaptic specialization membrane neurotransmitter receptor levels	is_a
GO:0044248	cellular catabolic process	GO:0019439	aromatic compound catabolic process	is_a
GO:0009987	cellular process	GO:0050794	regulation of cellular process	regulates
GO:0044710	single-organism metabolic process	GO:0044281	small molecule metabolic process	is_a
GO:0008152	metabolic process	GO:0044237	cellular metabolic process	is_a
GO:0099022	vesicle tethering	GO:0099041	vesicle tethering to Golgi	is_a
GO:0006631	fatty acid metabolic process	GO:0009062	fatty acid catabolic process	is_a
GO:0035556	intracellular signal transduction	GO:0031929	TOR signaling	is_a
GO:0006520	cellular amino acid metabolic process	GO:0009072	aromatic amino acid family metabolic process	is_a
GO:0050789	regulation of biological process	GO:0051239	regulation of multicellular organismal process	is_a
GO:0044260	cellular macromolecule metabolic process	GO:0016070	RNA metabolic process	is_a
GO:0032501	multicellular organismal process	GO:0003008	system process	is_a
GO:0000904	cell morphogenesis involved in differentiation	GO:0048667	cell morphogenesis involved in neuron differentiation	is_a
GO:0019538	protein metabolic process	GO:0044267	cellular protein metabolic process	is_a
GO:0044255	cellular lipid metabolic process	GO:0046486	glycerolipid metabolic process	is_a
GO:0051179	localization	GO:0051234	establishment of localization	is_a
GO:0044699	single-organism process	GO:1902578	single-organism localization	is_a
GO:0008150	biological_process	GO:0050896	response to stimulus	is_a
GO:0051641	cellular localization	GO:0051649	establishment of localization in cell	part_of
GO:0044057	regulation of system process	GO:1903522	regulation of blood circulation	is_a
GO:0050789	regulation of biological process	GO:0050794	regulation of cellular process	is_a
GO:0006725	cellular aromatic compound metabolic process	GO:0019439	aromatic compound catabolic process	is_a
GO:0033036	macromolecule localization	GO:0008104	protein localization	is_a
GO:0032469	endoplasmic reticulum calcium ion homeostasis	GO:0032470	positive regulation of endoplasmic reticulum calcium ion concentration	is_a
GO:0044699	single-organism process	GO:0044700	single organism signaling	is_a
GO:0008150	biological_process	GO:0051179	localization	is_a
GO:0055114	oxidation-reduction process	GO:0034440	lipid oxidation	is_a
GO:0071704	organic substance metabolic process	GO:0006082	organic acid metabolic process	is_a
GO:0007165	signal transduction	GO:0035556	intracellular signal transduction	is_a
GO:0009056	catabolic process	GO:0044248	cellular catabolic process	is_a
GO:0098771	inorganic ion homeostasis	GO:0055065	metal ion homeostasis	is_a
GO:0043170	macromolecule metabolic process	GO:0019538	protein metabolic process	is_a
GO:0048812	neuron projection morphogenesis	GO:0048813	dendrite morphogenesis	is_a
GO:0006725	cellular aromatic compound metabolic process	GO:0009072	aromatic amino acid family metabolic process	is_a
GO:0044710	single-organism metabolic process	GO:0006629	lipid metabolic process	is_a
GO:0120036	plasma membrane bounded cell projection organization	GO:0031175	neuron projection development	is_a
GO:0032989	cellular component morphogenesis	GO:0032990	cell part morphogenesis	is_a
GO:0006650	glycerophospholipid metabolic process	GO:0046474	glycerophospholipid biosynthetic process	is_a
GO:0048731	system development	GO:0007399	nervous system development	is_a
GO:1903522	regulation of blood circulation	GO:0008016	regulation of heart contraction	is_a
GO:0048858	cell projection morphogenesis	GO:0120039	plasma membrane bounded cell projection morphogenesis	is_a
GO:0000902	cell morphogenesis	GO:0000904	cell morphogenesis involved in differentiation	is_a
GO:0065008	regulation of biological quality	GO:0042592	homeostatic process	is_a
GO:0009987	cellular process	GO:0051716	cellular response to stimulus	is_a
GO:0008150	biological_process	GO:0032501	multicellular organismal process	is_a
