# Supplementary material for: Evaluation and mechanism study of Pien Tze Huang against EV-A71 infection
Source: Front Pharmacol. 2023 Oct 26;14:1251731. doi: 10.3389/fphar.2023.1251731 (PMC10637388; doi:10.3389/fphar.2023.1251731)
Supplement: Supplementary file 1 [file DataSheet1.zip › Table 12.xlsx]

## Sheet: Sheet1
TermID	Term	bg_pro_num	bg_term_num	fg_pronum	fg_termnum	Ratio	pvalue	Enrichment	FDR	IDs	Gene_symbol
path:hsa05150	Staphylococcus aureus infection	2379	17	141	6	0.352941	0.000280244	3.55246	0.0627746	K1C16_HUMAN,K1C9_HUMAN,K1C14_HUMAN,HLAC_HUMAN,HLAH_HUMAN,CFAI_HUMAN	KRT16,KRT9,KRT14,HLA-C,HLA-H,CFI
path:hsa05202	Transcriptional misregulation in cancer	2379	40	141	8	0.2	0.00190101	2.72102	0.133348	TGFR2_HUMAN,TPA_HUMAN,IGF1R_HUMAN,CCND2_HUMAN,ENL_HUMAN,SIX1_HUMAN,LDB1_HUMAN,CDN1A_HUMAN	TGFBR2,PLAT,IGF1R,CCND2,MLLT1,SIX1,LDB1,CDKN1A
path:hsa05166	Human T-cell leukemia virus 1 infection	2379	71	141	11	0.15493	0.00252546	2.59766	0.133348	TGFR2_HUMAN,DPOLB_HUMAN,CCND3_HUMAN,MK03_HUMAN,CHK2_HUMAN,HLAC_HUMAN,CCND2_HUMAN,CDC26_HUMAN,HLAH_HUMAN,CDN1A_HUMAN,TBP_HUMAN	TGFBR2,POLB,CCND3,MAPK3,CHEK2,HLA-C,CCND2,CDC26,HLA-H,CDKN1A,TBP
path:hsa04142	Lysosome	2379	61	141	10	0.163934	0.002577	2.58889	0.133348	NAGPA_HUMAN,HEXB_HUMAN,CATL1_HUMAN,BGAL_HUMAN,TPP1_HUMAN,LGMN_HUMAN,CATB_HUMAN,NPC2_HUMAN,ARSB_HUMAN,SAP_HUMAN	NAGPA,HEXB,CTSL,GLB1,TPP1,LGMN,CTSB,NPC2,ARSB,PSAP
path:hsa04340	Hedgehog signaling pathway	2379	18	141	5	0.277778	0.00311496	2.50655	0.133348	ARBK2_HUMAN,ARRB2_HUMAN,CCND2_HUMAN,GAS1_HUMAN,CDON_HUMAN	GRK3,ARRB2,CCND2,GAS1,CDON
path:hsa00604	Glycosphingolipid biosynthesis - ganglio series	2379	6	141	3	0.5	0.00357182	2.44711	0.133348	HEXB_HUMAN,BGAL_HUMAN,SIAT9_HUMAN	HEXB,GLB1,ST3GAL5
path:hsa04218	Cellular senescence	2379	68	141	10	0.147059	0.00581192	2.23568	0.167458	NBN_HUMAN,TGFR2_HUMAN,CCND3_HUMAN,MK03_HUMAN,CHK2_HUMAN,HLAC_HUMAN,CCND2_HUMAN,HLAH_HUMAN,CDN1A_HUMAN,LIN37_HUMAN	NBN,TGFBR2,CCND3,MAPK3,CHEK2,HLA-C,CCND2,HLA-H,CDKN1A,LIN37
path:hsa00531	Glycosaminoglycan degradation	2379	7	141	3	0.428571	0.00598065	2.22325	0.167458	HEXB_HUMAN,BGAL_HUMAN,ARSB_HUMAN	HEXB,GLB1,ARSB
path:hsa04068	FoxO signaling pathway	2379	41	141	7	0.170732	0.00908276	2.04178	0.209123	TGFR2_HUMAN,MK03_HUMAN,IGF1R_HUMAN,CCND2_HUMAN,HOME3_HUMAN,CDN1A_HUMAN,AAKB1_HUMAN	TGFBR2,MAPK3,IGF1R,CCND2,HOMER3,CDKN1A,PRKAB1
path:hsa04612	Antigen processing and presentation	2379	23	141	5	0.217391	0.00962231	2.01672	0.209123	CATL1_HUMAN,HLAC_HUMAN,HLAH_HUMAN,LGMN_HUMAN,CATB_HUMAN	CTSL,HLA-C,HLA-H,LGMN,CTSB
path:hsa05205	Proteoglycans in cancer	2379	85	141	11	0.129412	0.0102694	1.98845	0.209123	UPAR_HUMAN,MK03_HUMAN,ITB5_HUMAN,CATL1_HUMAN,IGF1R_HUMAN,IGF2_HUMAN,ITA5_HUMAN,PGBM_HUMAN,FZD7_HUMAN,CDN1A_HUMAN,GPC3_HUMAN	PLAUR,MAPK3,ITGB5,CTSL,IGF1R,IGF2,ITGA5,HSPG2,FZD7,CDKN1A,GPC3
path:hsa04145	Phagosome	2379	66	141	9	0.136364	0.0142427	1.84641	0.254821	ITB5_HUMAN,STX18_HUMAN,CATL1_HUMAN,HLAC_HUMAN,HLAH_HUMAN,ITA5_HUMAN,MRC2_HUMAN,PK3C3_HUMAN,CY24A_HUMAN	ITGB5,STX18,CTSL,HLA-C,HLA-H,ITGA5,MRC2,PIK3C3,CYBA
path:hsa03020	RNA polymerase	2379	18	141	4	0.222222	0.0188623	1.7244	0.254821	RPAB4_HUMAN,RPB7_HUMAN,RPC10_HUMAN,RPC22_HUMAN	POLR2K,POLR2G,POLR3K,POLR1D
path:hsa05310	Asthma	2379	4	141	2	0.5	0.0193391	1.71356	0.254821	HLAC_HUMAN,HLAH_HUMAN	HLA-C,HLA-H
path:hsa05320	Autoimmune thyroid disease	2379	4	141	2	0.5	0.0193391	1.71356	0.254821	HLAC_HUMAN,HLAH_HUMAN	HLA-C,HLA-H
path:hsa05330	Allograft rejection	2379	4	141	2	0.5	0.0193391	1.71356	0.254821	HLAC_HUMAN,HLAH_HUMAN	HLA-C,HLA-H
path:hsa05332	Graft-versus-host disease	2379	4	141	2	0.5	0.0193391	1.71356	0.254821	HLAC_HUMAN,HLAH_HUMAN	HLA-C,HLA-H
path:hsa04610	Complement and coagulation cascades	2379	28	141	5	0.178571	0.0221441	1.65474	0.275571	UPAR_HUMAN,CLUS_HUMAN,TPA_HUMAN,MCP_HUMAN,CFAI_HUMAN	PLAUR,CLU,PLAT,CD46,CFI
path:hsa04623	Cytosolic DNA-sensing pathway	2379	20	141	4	0.2	0.0272426	1.56475	0.291579	IRF3_HUMAN,RPAB4_HUMAN,RPC10_HUMAN,RPC22_HUMAN	IRF3,POLR2K,POLR3K,POLR1D
path:hsa04658	Th1 and Th2 cell differentiation	2379	20	141	4	0.2	0.0272426	1.56475	0.291579	MAML1_HUMAN,MK03_HUMAN,HLAC_HUMAN,HLAH_HUMAN	MAML1,MAPK3,HLA-C,HLA-H
path:hsa05165	Human papillomavirus infection	2379	123	141	13	0.105691	0.0273356	1.56327	0.291579	MAML1_HUMAN,CCND3_HUMAN,MK03_HUMAN,ITB5_HUMAN,IRF3_HUMAN,HLAC_HUMAN,CCND2_HUMAN,HLAH_HUMAN,ITA5_HUMAN,FZD7_HUMAN,CDN1A_HUMAN,CO6A2_HUMAN,TBP_HUMAN	MAML1,CCND3,MAPK3,ITGB5,IRF3,HLA-C,CCND2,HLA-H,ITGA5,FZD7,CDKN1A,COL6A2,TBP
path:hsa04940	Type I diabetes mellitus	2379	5	141	2	0.4	0.0309873	1.50882	0.294362	HLAC_HUMAN,HLAH_HUMAN	HLA-C,HLA-H
path:hsa04630	Jak-STAT signaling pathway	2379	21	141	4	0.190476	0.0321457	1.49288	0.294362	CNTFR_HUMAN,CCND3_HUMAN,CCND2_HUMAN,CDN1A_HUMAN	CNTFR,CCND3,CCND2,CDKN1A
path:hsa05140	Leishmaniasis	2379	21	141	4	0.190476	0.0321457	1.49288	0.294362	MK03_HUMAN,HLAC_HUMAN,HLAH_HUMAN,CY24A_HUMAN	MAPK3,HLA-C,HLA-H,CYBA
path:hsa04360	Axon guidance	2379	64	141	8	0.125	0.0328529	1.48343	0.294362	MK03_HUMAN,EFNB1_HUMAN,SEM6B_HUMAN,NCK2_HUMAN,EPHA7_HUMAN,ROBO1_HUMAN,SEM3A_HUMAN,SEM3C_HUMAN	MAPK3,EFNB1,SEMA6B,NCK2,EPHA7,ROBO1,SEMA3A,SEMA3C
path:hsa05410	Hypertrophic cardiomyopathy (HCM)	2379	32	141	5	0.15625	0.0375461	1.42544	0.323474	ITB5_HUMAN,ITA5_HUMAN,EMD_HUMAN,AAKB1_HUMAN,SGCB_HUMAN	ITGB5,ITGA5,EMD,PRKAB1,SGCB
path:hsa05203	Viral carcinogenesis	2379	91	141	10	0.10989	0.0399906	1.39804	0.326058	DPOLB_HUMAN,CCND3_HUMAN,MK03_HUMAN,IRF3_HUMAN,HLAC_HUMAN,CCND2_HUMAN,HLAH_HUMAN,H2B1A_HUMAN,CDN1A_HUMAN,TBP_HUMAN	POLB,CCND3,MAPK3,IRF3,HLA-C,CCND2,HLA-H,H2BC1,CDKN1A,TBP
path:hsa05225	Hepatocellular carcinoma	2379	67	141	8	0.119403	0.0417134	1.37972	0.326058	TGFR2_HUMAN,MK03_HUMAN,IGF1R_HUMAN,IGF2_HUMAN,PHF10_HUMAN,FZD7_HUMAN,CDN1A_HUMAN,GSTA4_HUMAN	TGFBR2,MAPK3,IGF1R,IGF2,PHF10,FZD7,CDKN1A,GSTA4
path:hsa04512	ECM-receptor interaction	2379	33	141	5	0.151515	0.0422129	1.37455	0.326058	ITB5_HUMAN,NPNT_HUMAN,ITA5_HUMAN,PGBM_HUMAN,CO6A2_HUMAN	ITGB5,NPNT,ITGA5,HSPG2,COL6A2
path:hsa00511	Other glycan degradation	2379	6	141	2	0.333333	0.0446951	1.34974	0.331132	HEXB_HUMAN,BGAL_HUMAN	HEXB,GLB1
path:hsa04640	Hematopoietic cell lineage	2379	14	141	3	0.214286	0.0458263	1.33888	0.331132	HLAC_HUMAN,HLAH_HUMAN,ITA5_HUMAN	HLA-C,HLA-H,ITGA5
path:hsa04514	Cell adhesion molecules (CAMs)	2379	24	141	4	0.166667	0.0497744	1.30299	0.348421	HLAC_HUMAN,CSPG2_HUMAN,HLAH_HUMAN,NRCAM_HUMAN	HLA-C,VCAN,HLA-H,NRCAM
path:hsa04659	Th17 cell differentiation	2379	25	141	4	0.16	0.056625	1.24699	0.384364	TGFR2_HUMAN,MK03_HUMAN,HLAC_HUMAN,HLAH_HUMAN	TGFBR2,MAPK3,HLA-C,HLA-H
path:hsa04672	Intestinal immune network for IgA production	2379	7	141	2	0.285714	0.0601809	1.22054	0.396486	HLAC_HUMAN,HLAH_HUMAN	HLA-C,HLA-H
path:hsa05169	Epstein-Barr virus infection	2379	73	141	8	0.109589	0.0638977	1.19452	0.397953	CCND3_HUMAN,IRF3_HUMAN,HLAC_HUMAN,CCND2_HUMAN,SAP30_HUMAN,CIR1_HUMAN,HLAH_HUMAN,CDN1A_HUMAN	CCND3,IRF3,HLA-C,CCND2,SAP30,CIR1,HLA-H,CDKN1A
path:hsa05412	Arrhythmogenic right ventricular cardiomyopathy (ARVC)	2379	26	141	4	0.153846	0.0639567	1.19411	0.397953	ITB5_HUMAN,ITA5_HUMAN,EMD_HUMAN,SGCB_HUMAN	ITGB5,ITGA5,EMD,SGCB
path:hsa04115	p53 signaling pathway	2379	27	141	4	0.148148	0.0717622	1.1441	0.434453	CCND3_HUMAN,CHK2_HUMAN,CCND2_HUMAN,CDN1A_HUMAN	CCND3,CHEK2,CCND2,CDKN1A
path:hsa05323	Rheumatoid arthritis	2379	17	141	3	0.176471	0.0752588	1.12344	0.443631	CATL1_HUMAN,HLAC_HUMAN,HLAH_HUMAN	CTSL,HLA-C,HLA-H
path:hsa05161	Hepatitis B	2379	52	141	6	0.115385	0.0838645	1.07642	0.481684	TGFR2_HUMAN,BIRC5_HUMAN,MK03_HUMAN,IRF3_HUMAN,PGBM_HUMAN,CDN1A_HUMAN	TGFBR2,BIRC5,MAPK3,IRF3,HSPG2,CDKN1A
path:hsa05214	Glioma	2379	30	141	4	0.133333	0.0979159	1.00915	0.538068	MK03_HUMAN,KCC1D_HUMAN,IGF1R_HUMAN,CDN1A_HUMAN	MAPK3,CAMK1D,IGF1R,CDKN1A
path:hsa04070	Phosphatidylinositol signaling system	2379	19	141	3	0.157895	0.0984856	1.00663	0.538068	PP4P2_HUMAN,PK3C3_HUMAN,MTMR2_HUMAN	PIP4P2,PIK3C3,MTMR2
path:hsa04914	Progesterone-mediated oocyte maturation	2379	31	141	4	0.129032	0.107502	0.968585	0.539588	MK03_HUMAN,IGF1R_HUMAN,CDC26_HUMAN,AURKA_HUMAN	MAPK3,IGF1R,CDC26,AURKA
path:hsa05414	Dilated cardiomyopathy (DCM)	2379	31	141	4	0.129032	0.107502	0.968585	0.539588	ITB5_HUMAN,ITA5_HUMAN,EMD_HUMAN,SGCB_HUMAN	ITGB5,ITGA5,EMD,SGCB
path:hsa05215	Prostate cancer	2379	31	141	4	0.129032	0.107502	0.968585	0.539588	MK03_HUMAN,TPA_HUMAN,IGF1R_HUMAN,CDN1A_HUMAN	MAPK3,PLAT,IGF1R,CDKN1A
path:hsa05217	Basal cell carcinoma	2379	10	141	2	0.2	0.114865	0.939811	0.539588	FZD7_HUMAN,CDN1A_HUMAN	FZD7,CDKN1A
path:hsa05321	Inflammatory bowel disease (IBD)	2379	10	141	2	0.2	0.114865	0.939811	0.539588	HLAC_HUMAN,HLAH_HUMAN	HLA-C,HLA-H
path:hsa00601	Glycosphingolipid biosynthesis - lacto and neolacto series	2379	2	141	1	0.5	0.115048	0.939121	0.539588	B4GT3_HUMAN	B4GALT3
path:hsa04390	Hippo signaling pathway	2379	44	141	5	0.113636	0.115626	0.936944	0.539588	TGFR2_HUMAN,CCND3_HUMAN,BIRC5_HUMAN,CCND2_HUMAN,FZD7_HUMAN	TGFBR2,CCND3,BIRC5,CCND2,FZD7
path:hsa04151	PI3K-Akt signaling pathway	2379	100	141	9	0.09	0.13422	0.872182	0.597194	CCND3_HUMAN,MK03_HUMAN,ITB5_HUMAN,IGF1R_HUMAN,CCND2_HUMAN,IGF2_HUMAN,ITA5_HUMAN,CDN1A_HUMAN,CO6A2_HUMAN	CCND3,MAPK3,ITGB5,IGF1R,CCND2,IGF2,ITGA5,CDKN1A,COL6A2
path:hsa03022	Basal transcription factors	2379	22	141	3	0.136364	0.137896	0.86045	0.597194	TAF7_HUMAN,TAF10_HUMAN,TBP_HUMAN	TAF7,TAF10,TBP
path:hsa05416	Viral myocarditis	2379	22	141	3	0.136364	0.137896	0.86045	0.597194	HLAC_HUMAN,HLAH_HUMAN,SGCB_HUMAN	HLA-C,HLA-H,SGCB
path:hsa01524	Platinum drug resistance	2379	34	141	4	0.117647	0.138634	0.858129	0.597194	BIRC5_HUMAN,MK03_HUMAN,CDN1A_HUMAN,GSTA4_HUMAN	BIRC5,MAPK3,CDKN1A,GSTA4
path:hsa04724	Glutamatergic synapse	2379	23	141	3	0.130435	0.152068	0.817961	0.642704	ARBK2_HUMAN,MK03_HUMAN,HOME3_HUMAN	GRK3,MAPK3,HOMER3
path:hsa04740	Olfactory transduction	2379	12	141	2	0.166667	0.156119	0.806544	0.642844	ARBK2_HUMAN,ARRB2_HUMAN	GRK3,ARRB2
path:hsa05167	Kaposi sarcoma-associated herpesvirus infection	2379	62	141	6	0.0967742	0.157841	0.80178	0.642844	MK03_HUMAN,IRF3_HUMAN,HLAC_HUMAN,HLAH_HUMAN,PK3C3_HUMAN,CDN1A_HUMAN	MAPK3,IRF3,HLA-C,HLA-H,PIK3C3,CDKN1A
path:hsa05133	Pertussis	2379	24	141	3	0.125	0.166682	0.778112	0.65841	MK03_HUMAN,IRF3_HUMAN,ITA5_HUMAN	MAPK3,IRF3,ITGA5
path:hsa00533	Glycosaminoglycan biosynthesis - keratan sulfate	2379	3	141	1	0.333333	0.167542	0.775877	0.65841	B4GT3_HUMAN	B4GALT3
path:hsa05206	MicroRNAs in cancer	2379	64	141	6	0.09375	0.175298	0.756224	0.661921	MK03_HUMAN,CCND2_HUMAN,ITA5_HUMAN,DICER_HUMAN,CDCA5_HUMAN,CDN1A_HUMAN	MAPK3,CCND2,ITGA5,DICER1,CDCA5,CDKN1A
path:hsa04066	HIF-1 signaling pathway	2379	51	141	5	0.0980392	0.181444	0.741257	0.661921	MK03_HUMAN,IGF1R_HUMAN,TIMP1_HUMAN,ELOB_HUMAN,CDN1A_HUMAN	MAPK3,IGF1R,TIMP1,ELOB,CDKN1A
path:hsa05226	Gastric cancer	2379	38	141	4	0.105263	0.184964	0.732912	0.661921	TGFR2_HUMAN,MK03_HUMAN,FZD7_HUMAN,CDN1A_HUMAN	TGFBR2,MAPK3,FZD7,CDKN1A
path:hsa05224	Breast cancer	2379	38	141	4	0.105263	0.184964	0.732912	0.661921	MK03_HUMAN,IGF1R_HUMAN,FZD7_HUMAN,CDN1A_HUMAN	MAPK3,IGF1R,FZD7,CDKN1A
path:hsa05212	Pancreatic cancer	2379	38	141	4	0.105263	0.184964	0.732912	0.661921	TGFR2_HUMAN,MK03_HUMAN,RBP1_HUMAN,CDN1A_HUMAN	TGFBR2,MAPK3,RALBP1,CDKN1A
path:hsa04140	Autophagy - animal	2379	52	141	5	0.0961538	0.191825	0.717095	0.661921	MK03_HUMAN,CATL1_HUMAN,IGF1R_HUMAN,CATB_HUMAN,PK3C3_HUMAN	MAPK3,CTSL,IGF1R,CTSB,PIK3C3
path:hsa05218	Melanoma	2379	26	141	3	0.115385	0.197046	0.705432	0.661921	MK03_HUMAN,IGF1R_HUMAN,CDN1A_HUMAN	MAPK3,IGF1R,CDKN1A
path:hsa04650	Natural killer cell mediated cytotoxicity	2379	26	141	3	0.115385	0.197046	0.705432	0.661921	MK03_HUMAN,HLAC_HUMAN,HLAH_HUMAN	MAPK3,HLA-C,HLA-H
path:hsa05210	Colorectal cancer	2379	39	141	4	0.102564	0.197268	0.704942	0.661921	TGFR2_HUMAN,BIRC5_HUMAN,MK03_HUMAN,CDN1A_HUMAN	TGFBR2,BIRC5,MAPK3,CDKN1A
path:hsa00513	Various types of N-glycan biosynthesis	2379	14	141	2	0.142857	0.199642	0.699747	0.661921	B4GT3_HUMAN,HEXB_HUMAN	B4GALT3,HEXB
path:hsa04510	Focal adhesion	2379	81	141	7	0.0864198	0.20094	0.696933	0.661921	CCND3_HUMAN,MK03_HUMAN,ITB5_HUMAN,IGF1R_HUMAN,CCND2_HUMAN,ITA5_HUMAN,CO6A2_HUMAN	CCND3,MAPK3,ITGB5,IGF1R,CCND2,ITGA5,COL6A2
path:hsa05200	Pathways in cancer	2379	156	141	12	0.0769231	0.209434	0.678953	0.678261	TGFR2_HUMAN,CCND3_HUMAN,BIRC5_HUMAN,MK03_HUMAN,IGF1R_HUMAN,CCND2_HUMAN,IGF2_HUMAN,RBP1_HUMAN,ELOB_HUMAN,FZD7_HUMAN,CDN1A_HUMAN,GSTA4_HUMAN	TGFBR2,CCND3,BIRC5,MAPK3,IGF1R,CCND2,IGF2,RALBP1,ELOB,FZD7,CDKN1A,GSTA4
path:hsa05322	Systemic lupus erythematosus	2379	27	141	3	0.111111	0.212707	0.672219	0.678261	HLAC_HUMAN,HLAH_HUMAN,H2B1A_HUMAN	HLA-C,HLA-H,H2BC1
path:hsa05032	Morphine addiction	2379	15	141	2	0.133333	0.221916	0.653812	0.678261	ARBK2_HUMAN,ARRB2_HUMAN	GRK3,ARRB2
path:hsa05162	Measles	2379	41	141	4	0.097561	0.222589	0.652496	0.678261	CCND3_HUMAN,IRF3_HUMAN,CCND2_HUMAN,MCP_HUMAN	CCND3,IRF3,CCND2,CD46
path:hsa04928	Parathyroid hormone synthesis, secretion and action	2379	28	141	3	0.107143	0.228628	0.640871	0.678261	MK03_HUMAN,ARRB2_HUMAN,CDN1A_HUMAN	MAPK3,ARRB2,CDKN1A
path:hsa04934	Cushing syndrome	2379	42	141	4	0.0952381	0.235562	0.627895	0.678261	MK03_HUMAN,WDR5_HUMAN,FZD7_HUMAN,CDN1A_HUMAN	MAPK3,WDR5,FZD7,CDKN1A
path:hsa04915	Estrogen signaling pathway	2379	42	141	4	0.0952381	0.235562	0.627895	0.678261	K1C16_HUMAN,K1C9_HUMAN,K1C14_HUMAN,MK03_HUMAN	KRT16,KRT9,KRT14,MAPK3
path:hsa04330	Notch signaling pathway	2379	16	141	2	0.125	0.244376	0.611941	0.678261	MAML1_HUMAN,CIR1_HUMAN	MAML1,CIR1
path:hsa05216	Thyroid cancer	2379	16	141	2	0.125	0.244376	0.611941	0.678261	MK03_HUMAN,CDN1A_HUMAN	MAPK3,CDKN1A
path:hsa04929	GnRH secretion	2379	16	141	2	0.125	0.244376	0.611941	0.678261	MK03_HUMAN,ARRB2_HUMAN	MAPK3,ARRB2
path:hsa05164	Influenza A	2379	57	141	5	0.0877193	0.246582	0.608039	0.678261	CCND3_HUMAN,MK03_HUMAN,IRF3_HUMAN,HLAC_HUMAN,HLAH_HUMAN	CCND3,MAPK3,IRF3,HLA-C,HLA-H
path:hsa05152	Tuberculosis	2379	57	141	5	0.0877193	0.246582	0.608039	0.678261	MK03_HUMAN,HLAC_HUMAN,HLAH_HUMAN,MRC2_HUMAN,PK3C3_HUMAN	MAPK3,HLA-C,HLA-H,MRC2,PIK3C3
path:hsa04110	Cell cycle	2379	58	141	5	0.0862069	0.25801	0.588364	0.678261	CCND3_HUMAN,CHK2_HUMAN,CCND2_HUMAN,CDC26_HUMAN,CDN1A_HUMAN	CCND3,CHEK2,CCND2,CDC26,CDKN1A
path:hsa04380	Osteoclast differentiation	2379	30	141	3	0.1	0.261084	0.58322	0.678261	TGFR2_HUMAN,MK03_HUMAN,CY24A_HUMAN	TGFBR2,MAPK3,CYBA
path:hsa04921	Oxytocin signaling pathway	2379	44	141	4	0.0909091	0.262022	0.581662	0.678261	MK03_HUMAN,KCC1D_HUMAN,CDN1A_HUMAN,AAKB1_HUMAN	MAPK3,CAMK1D,CDKN1A,PRKAB1
path:hsa04621	NOD-like receptor signaling pathway	2379	44	141	4	0.0909091	0.262022	0.581662	0.678261	MK03_HUMAN,IRF3_HUMAN,CATB_HUMAN,CY24A_HUMAN	MAPK3,IRF3,CTSB,CYBA
path:hsa00603	Glycosphingolipid biosynthesis - globo and isoglobo series	2379	5	141	1	0.2	0.263432	0.579332	0.678261	HEXB_HUMAN	HEXB
path:hsa00534	Glycosaminoglycan biosynthesis - heparan sulfate / heparin	2379	5	141	1	0.2	0.263432	0.579332	0.678261	H6ST2_HUMAN	HS6ST2
path:hsa00515	Mannose type O-glycan biosynthesis	2379	5	141	1	0.2	0.263432	0.579332	0.678261	B4GT3_HUMAN	B4GALT3
path:hsa04371	Apelin signaling pathway	2379	45	141	4	0.0888889	0.275466	0.559931	0.701187	MK03_HUMAN,TPA_HUMAN,PK3C3_HUMAN,AAKB1_HUMAN	MAPK3,PLAT,PIK3C3,PRKAB1
path:hsa05135	Yersinia infection	2379	46	141	4	0.0869565	0.289026	0.539064	0.704806	ARHG7_HUMAN,MK03_HUMAN,IRF3_HUMAN,ITA5_HUMAN	ARHGEF7,MAPK3,IRF3,ITGA5
path:hsa04114	Oocyte meiosis	2379	46	141	4	0.0869565	0.289026	0.539064	0.704806	MK03_HUMAN,IGF1R_HUMAN,CDC26_HUMAN,AURKA_HUMAN	MAPK3,IGF1R,CDC26,AURKA
path:hsa05219	Bladder cancer	2379	18	141	2	0.111111	0.289474	0.538391	0.704806	MK03_HUMAN,CDN1A_HUMAN	MAPK3,CDKN1A
path:hsa03320	PPAR signaling pathway	2379	18	141	2	0.111111	0.289474	0.538391	0.704806	MAOX_HUMAN,PLTP_HUMAN	ME1,PLTP
path:hsa00520	Amino sugar and nucleotide sugar metabolism	2379	32	141	3	0.09375	0.294095	0.531512	0.708358	UXS1_HUMAN,HEXB_HUMAN,NANP_HUMAN	UXS1,HEXB,NANP
path:hsa04392	Hippo signaling pathway - multiple species	2379	6	141	1	0.166667	0.307179	0.512608	0.713013	RASF4_HUMAN	RASSF4
path:hsa04012	ErbB signaling pathway	2379	33	141	3	0.0909091	0.310717	0.507636	0.713013	MK03_HUMAN,NCK2_HUMAN,CDN1A_HUMAN	MAPK3,NCK2,CDKN1A
path:hsa04550	Signaling pathways regulating pluripotency of stem cells	2379	33	141	3	0.0909091	0.310717	0.507636	0.713013	MK03_HUMAN,IGF1R_HUMAN,FZD7_HUMAN	MAPK3,IGF1R,FZD7
path:hsa00510	N-Glycan biosynthesis	2379	19	141	2	0.105263	0.311943	0.505925	0.713013	B4GT3_HUMAN,MGT5A_HUMAN	B4GALT3,MGAT5
path:hsa04060	Cytokine-cytokine receptor interaction	2379	19	141	2	0.105263	0.311943	0.505925	0.713013	TGFR2_HUMAN,CNTFR_HUMAN	TGFBR2,CNTFR
path:hsa05211	Renal cell carcinoma	2379	34	141	3	0.0882353	0.32737	0.484961	0.73488	MK03_HUMAN,ELOB_HUMAN,CDN1A_HUMAN	MAPK3,ELOB,CDKN1A
path:hsa04979	Cholesterol metabolism	2379	20	141	2	0.1	0.334264	0.475911	0.73488	NPC2_HUMAN,PLTP_HUMAN	NPC2,PLTP
path:hsa00562	Inositol phosphate metabolism	2379	20	141	2	0.1	0.334264	0.475911	0.73488	PK3C3_HUMAN,MTMR2_HUMAN	PIK3C3,MTMR2
path:hsa05220	Chronic myeloid leukemia	2379	35	141	3	0.0857143	0.344022	0.463413	0.73488	TGFR2_HUMAN,MK03_HUMAN,CDN1A_HUMAN	TGFBR2,MAPK3,CDKN1A
path:hsa04960	Aldosterone-regulated sodium reabsorption	2379	7	141	1	0.142857	0.348345	0.45799	0.73488	MK03_HUMAN	MAPK3
path:hsa04930	Type II diabetes mellitus	2379	7	141	1	0.142857	0.348345	0.45799	0.73488	MK03_HUMAN	MAPK3
path:hsa04730	Long-term depression	2379	21	141	2	0.0952381	0.356375	0.448093	0.73488	MK03_HUMAN,IGF1R_HUMAN	MAPK3,IGF1R
path:hsa04917	Prolactin signaling pathway	2379	21	141	2	0.0952381	0.356375	0.448093	0.73488	MK03_HUMAN,CCND2_HUMAN	MAPK3,CCND2
path:hsa04662	B cell receptor signaling pathway	2379	21	141	2	0.0952381	0.356375	0.448093	0.73488	MK03_HUMAN,IFM1_HUMAN	MAPK3,IFITM1
path:hsa01522	Endocrine resistance	2379	36	141	3	0.0833333	0.360645	0.442921	0.73488	MK03_HUMAN,IGF1R_HUMAN,CDN1A_HUMAN	MAPK3,IGF1R,CDKN1A
path:hsa03040	Spliceosome	2379	114	141	8	0.0701754	0.362729	0.440418	0.73488	SNR27_HUMAN,PR38A_HUMAN,RP9_HUMAN,CCD12_HUMAN,SPF30_HUMAN,SYF2_HUMAN,PQBP1_HUMAN,LSM7_HUMAN	SNRNP27,PRPF38A,RP9,CCDC12,SMNDC1,SYF2,PQBP1,LSM7
path:hsa04620	Toll-like receptor signaling pathway	2379	22	141	2	0.0909091	0.378223	0.422253	0.73488	MK03_HUMAN,IRF3_HUMAN	MAPK3,IRF3
path:hsa04213	Longevity regulating pathway - multiple species	2379	22	141	2	0.0909091	0.378223	0.422253	0.73488	IGF1R_HUMAN,AAKB1_HUMAN	IGF1R,PRKAB1
path:hsa04726	Serotonergic synapse	2379	22	141	2	0.0909091	0.378223	0.422253	0.73488	MK03_HUMAN,A4_HUMAN	MAPK3,APP
path:hsa04974	Protein digestion and absorption	2379	22	141	2	0.0909091	0.378223	0.422253	0.73488	PCP_HUMAN,CO6A2_HUMAN	PRCP,COL6A2
path:hsa05418	Fluid shear stress and atherosclerosis	2379	53	141	4	0.0754717	0.385494	0.413982	0.73488	TPA_HUMAN,CATL1_HUMAN,GSTA4_HUMAN,CY24A_HUMAN	PLAT,CTSL,GSTA4,CYBA
path:hsa04210	Apoptosis	2379	53	141	4	0.0754717	0.385494	0.413982	0.73488	BIRC5_HUMAN,MK03_HUMAN,CATL1_HUMAN,CATB_HUMAN	BIRC5,MAPK3,CTSL,CTSB
path:hsa04913	Ovarian steroidogenesis	2379	8	141	1	0.125	0.387082	0.412197	0.73488	IGF1R_HUMAN	IGF1R
path:hsa04614	Renin-angiotensin system	2379	8	141	1	0.125	0.387082	0.412197	0.73488	PCP_HUMAN	PRCP
path:hsa05168	Herpes simplex virus 1 infection	2379	69	141	5	0.0724638	0.38921	0.409816	0.73488	IRF3_HUMAN,HLAC_HUMAN,HLAH_HUMAN,ITA5_HUMAN,ZN768_HUMAN	IRF3,HLA-C,HLA-H,ITGA5,ZNF768
path:hsa05145	Toxoplasmosis	2379	38	141	3	0.0789474	0.393686	0.40485	0.73488	MK03_HUMAN,HLAC_HUMAN,HLAH_HUMAN	MAPK3,HLA-C,HLA-H
path:hsa04520	Adherens junction	2379	38	141	3	0.0789474	0.393686	0.40485	0.73488	TGFR2_HUMAN,MK03_HUMAN,IGF1R_HUMAN	TGFBR2,MAPK3,IGF1R
path:hsa05213	Endometrial cancer	2379	23	141	2	0.0869565	0.399761	0.398199	0.740054	MK03_HUMAN,CDN1A_HUMAN	MAPK3,CDKN1A
path:hsa04310	Wnt signaling pathway	2379	39	141	3	0.0769231	0.410054	0.387159	0.752886	CCND3_HUMAN,CCND2_HUMAN,FZD7_HUMAN	CCND3,CCND2,FZD7
path:hsa05017	Spinocerebellar ataxia	2379	24	141	2	0.0833333	0.42095	0.375769	0.766608	PK3C3_HUMAN,TBP_HUMAN	PIK3C3,TBP
path:hsa04130	SNARE interactions in vesicular transport	2379	25	141	2	0.08	0.441755	0.354818	0.791626	BET1L_HUMAN,STX18_HUMAN	BET1L,STX18
path:hsa04350	TGF-beta signaling pathway	2379	25	141	2	0.08	0.441755	0.354818	0.791626	TGFR2_HUMAN,MK03_HUMAN	TGFBR2,MAPK3
path:hsa04710	Circadian rhythm	2379	10	141	1	0.1	0.457828	0.339298	0.808759	AAKB1_HUMAN	PRKAB1
path:hsa04916	Melanogenesis	2379	26	141	2	0.0769231	0.462148	0.335219	0.808759	MK03_HUMAN,FZD7_HUMAN	MAPK3,FZD7
path:hsa05223	Non-small cell lung cancer	2379	26	141	2	0.0769231	0.462148	0.335219	0.808759	MK03_HUMAN,CDN1A_HUMAN	MAPK3,CDKN1A
path:hsa04926	Relaxin signaling pathway	2379	44	141	3	0.0681818	0.489507	0.310241	0.83168	TGFR2_HUMAN,MK03_HUMAN,ARRB2_HUMAN	TGFBR2,MAPK3,ARRB2
path:hsa04136	Autophagy - other	2379	11	141	1	0.0909091	0.490097	0.309718	0.83168	PK3C3_HUMAN	PIK3C3
path:hsa05144	Malaria	2379	11	141	1	0.0909091	0.490097	0.309718	0.83168	GLPC_HUMAN	GYPC
path:hsa00982	Drug metabolism - cytochrome P450	2379	11	141	1	0.0909091	0.490097	0.309718	0.83168	GSTA4_HUMAN	GSTA4
path:hsa04211	Longevity regulating pathway	2379	28	141	2	0.0714286	0.501601	0.299641	0.838497	IGF1R_HUMAN,AAKB1_HUMAN	IGF1R,PRKAB1
path:hsa03420	Nucleotide excision repair	2379	28	141	2	0.0714286	0.501601	0.299641	0.838497	CETN2_HUMAN,RFC1_HUMAN	CETN2,RFC1
path:hsa04014	Ras signaling pathway	2379	63	141	4	0.0634921	0.519498	0.284416	0.848429	MK03_HUMAN,IGF1R_HUMAN,IGF2_HUMAN,RBP1_HUMAN	MAPK3,IGF1R,IGF2,RALBP1
path:hsa00600	Sphingolipid metabolism	2379	12	141	1	0.0833333	0.520459	0.283614	0.848429	BGAL_HUMAN	GLB1
path:hsa00620	Pyruvate metabolism	2379	29	141	2	0.0689655	0.520626	0.283474	0.848429	MAOX_HUMAN,ACYP1_HUMAN	ME1,ACYP1
path:hsa05163	Human cytomegalovirus infection	2379	81	141	5	0.0617284	0.530755	0.275106	0.848429	MK03_HUMAN,IRF3_HUMAN,HLAC_HUMAN,HLAH_HUMAN,CDN1A_HUMAN	MAPK3,IRF3,HLA-C,HLA-H,CDKN1A
path:hsa04062	Chemokine signaling pathway	2379	47	141	3	0.0638298	0.534657	0.271925	0.848429	ARBK2_HUMAN,MK03_HUMAN,ARRB2_HUMAN	GRK3,MAPK3,ARRB2
path:hsa04660	T cell receptor signaling pathway	2379	30	141	2	0.0666667	0.539165	0.268279	0.848429	MK03_HUMAN,NCK2_HUMAN	MAPK3,NCK2
path:hsa01521	EGFR tyrosine kinase inhibitor resistance	2379	30	141	2	0.0666667	0.539165	0.268279	0.848429	MK03_HUMAN,IGF1R_HUMAN	MAPK3,IGF1R
path:hsa00760	Nicotinate and nicotinamide metabolism	2379	13	141	1	0.0769231	0.549024	0.260408	0.848429	5NT3A_HUMAN	NT5C3A
path:hsa04924	Renin secretion	2379	13	141	1	0.0769231	0.549024	0.260408	0.848429	CATB_HUMAN	CTSB
path:hsa03440	Homologous recombination	2379	13	141	1	0.0769231	0.549024	0.260408	0.848429	NBN_HUMAN	NBN
path:hsa03018	RNA degradation	2379	48	141	3	0.0625	0.549207	0.260264	0.848429	ZCHC7_HUMAN,LSM7_HUMAN,DCP2_HUMAN	ZCCHC7,LSM7,DCP2
path:hsa04144	Endocytosis	2379	135	141	8	0.0592593	0.555477	0.255334	0.852239	ARBK2_HUMAN,TGFR2_HUMAN,ACAP2_HUMAN,ARRB2_HUMAN,HLAC_HUMAN,IGF1R_HUMAN,SNX6_HUMAN,HLAH_HUMAN	GRK3,TGFBR2,ACAP2,ARRB2,HLA-C,IGF1R,SNX6,HLA-H
path:hsa04010	MAPK signaling pathway	2379	85	141	5	0.0588235	0.57486	0.240438	0.857741	TGFR2_HUMAN,MK03_HUMAN,ARRB2_HUMAN,IGF1R_HUMAN,IGF2_HUMAN	TGFBR2,MAPK3,ARRB2,IGF1R,IGF2
path:hsa00980	Metabolism of xenobiotics by cytochrome P450	2379	14	141	1	0.0714286	0.5759	0.239653	0.857741	GSTA4_HUMAN	GSTA4
path:hsa00260	Glycine, serine and threonine metabolism	2379	14	141	1	0.0714286	0.5759	0.239653	0.857741	PMGE_HUMAN	BPGM
path:hsa05170	Human immunodeficiency virus 1 infection	2379	86	141	5	0.0581395	0.585552	0.232435	0.857741	MK03_HUMAN,IRF3_HUMAN,HLAC_HUMAN,HLAH_HUMAN,ELOB_HUMAN	MAPK3,IRF3,HLA-C,HLA-H,ELOB
path:hsa04150	mTOR signaling pathway	2379	51	141	3	0.0588235	0.591228	0.228245	0.857741	MK03_HUMAN,IGF1R_HUMAN,FZD7_HUMAN	MAPK3,IGF1R,FZD7
path:hsa04933	AGE-RAGE signaling pathway in diabetic complications	2379	33	141	2	0.0606061	0.591783	0.227837	0.857741	TGFR2_HUMAN,MK03_HUMAN	TGFBR2,MAPK3
path:hsa05204	Chemical carcinogenesis	2379	15	141	1	0.0666667	0.601185	0.220992	0.857741	GSTA4_HUMAN	GSTA4
path:hsa04215	Apoptosis - multiple species	2379	15	141	1	0.0666667	0.601185	0.220992	0.857741	BIRC5_HUMAN	BIRC5
path:hsa03410	Base excision repair	2379	15	141	1	0.0666667	0.601185	0.220992	0.857741	DPOLB_HUMAN	POLB
path:hsa00052	Galactose metabolism	2379	15	141	1	0.0666667	0.601185	0.220992	0.857741	BGAL_HUMAN	GLB1
path:hsa05020	Prion diseases	2379	15	141	1	0.0666667	0.601185	0.220992	0.857741	MK03_HUMAN	MAPK3
path:hsa05142	Chagas disease (American trypanosomiasis)	2379	34	141	2	0.0588235	0.608309	0.215876	0.862413	TGFR2_HUMAN,MK03_HUMAN	TGFBR2,MAPK3
path:hsa04910	Insulin signaling pathway	2379	53	141	3	0.0566038	0.617821	0.209137	0.864159	CIP4_HUMAN,MK03_HUMAN,AAKB1_HUMAN	TRIP10,MAPK3,PRKAB1
path:hsa00380	Tryptophan metabolism	2379	16	141	1	0.0625	0.624972	0.20414	0.864159	3HAO_HUMAN	HAAO
path:hsa03430	Mismatch repair	2379	16	141	1	0.0625	0.624972	0.20414	0.864159	RFC1_HUMAN	RFC1
path:hsa04622	RIG-I-like receptor signaling pathway	2379	16	141	1	0.0625	0.624972	0.20414	0.864159	IRF3_HUMAN	IRF3
path:hsa04120	Ubiquitin mediated proteolysis	2379	54	141	3	0.0555556	0.630676	0.200193	0.866696	UB2G1_HUMAN,CDC26_HUMAN,ELOB_HUMAN	UBE2G1,CDC26,ELOB
path:hsa00514	Other types of O-glycan biosynthesis	2379	17	141	1	0.0588235	0.64735	0.188861	0.884185	B4GT3_HUMAN	B4GALT3
path:hsa05230	Central carbon metabolism in cancer	2379	37	141	2	0.0540541	0.654844	0.183862	0.889001	SCO2_HUMAN,MK03_HUMAN	SCO2,MAPK3
path:hsa04920	Adipocytokine signaling pathway	2379	18	141	1	0.0555556	0.668401	0.174963	0.892471	AAKB1_HUMAN	PRKAB1
path:hsa04657	IL-17 signaling pathway	2379	18	141	1	0.0555556	0.668401	0.174963	0.892471	MK03_HUMAN	MAPK3
path:hsa04152	AMPK signaling pathway	2379	38	141	2	0.0526316	0.669353	0.174345	0.892471	IGF1R_HUMAN,AAKB1_HUMAN	IGF1R,PRKAB1
path:hsa05160	Hepatitis C	2379	58	141	3	0.0517241	0.679103	0.168065	0.900113	MK03_HUMAN,IRF3_HUMAN,CDN1A_HUMAN	MAPK3,IRF3,CDKN1A
path:hsa04713	Circadian entrainment	2379	19	141	1	0.0526316	0.688204	0.162282	0.901508	MK03_HUMAN	MAPK3
path:hsa04664	Fc epsilon RI signaling pathway	2379	19	141	1	0.0526316	0.688204	0.162282	0.901508	MK03_HUMAN	MAPK3
path:hsa04925	Aldosterone synthesis and secretion	2379	20	141	1	0.05	0.706833	0.150683	0.920527	KCC1D_HUMAN	CAMK1D
path:hsa05221	Acute myeloid leukemia	2379	21	141	1	0.047619	0.724356	0.140048	0.937894	MK03_HUMAN	MAPK3
path:hsa05034	Alcoholism	2379	43	141	2	0.0465116	0.73466	0.133914	0.945769	MK03_HUMAN,H2B1A_HUMAN	MAPK3,H2BC1
path:hsa04668	TNF signaling pathway	2379	22	141	1	0.0454545	0.740838	0.130277	0.948273	MK03_HUMAN	MAPK3
path:hsa04261	Adrenergic signaling in cardiomyocytes	2379	44	141	2	0.0454545	0.746334	0.127067	0.94988	MK03_HUMAN,CREM_HUMAN	MAPK3,CREM
path:hsa04370	VEGF signaling pathway	2379	23	141	1	0.0434783	0.756342	0.121282	0.957178	MK03_HUMAN	MAPK3
path:hsa04725	Cholinergic synapse	2379	24	141	1	0.0416667	0.770924	0.112988	0.964165	MK03_HUMAN	MAPK3
path:hsa04720	Long-term potentiation	2379	24	141	1	0.0416667	0.770924	0.112988	0.964165	MK03_HUMAN	MAPK3
path:hsa04810	Regulation of actin cytoskeleton	2379	88	141	4	0.0454545	0.777888	0.109083	0.964165	ARHG7_HUMAN,MK03_HUMAN,ITB5_HUMAN,ITA5_HUMAN	ARHGEF7,MAPK3,ITGB5,ITGA5
path:hsa03030	DNA replication	2379	25	141	1	0.04	0.78464	0.10533	0.964165	RFC1_HUMAN	RFC1
path:hsa04625	C-type lectin receptor signaling pathway	2379	26	141	1	0.0384615	0.797539	0.098248	0.964165	MK03_HUMAN	MAPK3
path:hsa04270	Vascular smooth muscle contraction	2379	27	141	1	0.037037	0.809671	0.0916912	0.964165	MK03_HUMAN	MAPK3
path:hsa04723	Retrograde endocannabinoid signaling	2379	51	141	2	0.0392157	0.816357	0.08812	0.964165	MK03_HUMAN,NDUA4_HUMAN	MAPK3,NDUFA4
path:hsa04912	GnRH signaling pathway	2379	28	141	1	0.0357143	0.821081	0.0856138	0.964165	MK03_HUMAN	MAPK3
path:hsa04141	Protein processing in endoplasmic reticulum	2379	95	141	4	0.0421053	0.826759	0.0826208	0.964165	ERO1B_HUMAN,UB2G1_HUMAN,OS9_HUMAN,DNJB2_HUMAN	ERO1B,UBE2G1,OS9,DNAJB2
path:hsa04137	Mitophagy - animal	2379	29	141	1	0.0344828	0.831812	0.0799749	0.964165	BNI3L_HUMAN	BNIP3L
path:hsa05010	Alzheimer disease	2379	97	141	4	0.0412371	0.838989	0.0762437	0.964165	MK03_HUMAN,A4_HUMAN,NDUA4_HUMAN,SYUA_HUMAN	MAPK3,APP,NDUFA4,SNCA
path:hsa05235	PD-L1 expression and PD-1 checkpoint pathway in cancer	2379	30	141	1	0.0333333	0.841903	0.0747378	0.964165	MK03_HUMAN	MAPK3
path:hsa05231	Choline metabolism in cancer	2379	30	141	1	0.0333333	0.841903	0.0747378	0.964165	MK03_HUMAN	MAPK3
path:hsa04020	Calcium signaling pathway	2379	30	141	1	0.0333333	0.841903	0.0747378	0.964165	KCC1D_HUMAN	CAMK1D
path:hsa05222	Small cell lung cancer	2379	30	141	1	0.0333333	0.841903	0.0747378	0.964165	CDN1A_HUMAN	CDKN1A
path:hsa00983	Drug metabolism - other enzymes	2379	31	141	1	0.0322581	0.851393	0.0698699	0.964165	GSTA4_HUMAN	GSTA4
path:hsa00240	Pyrimidine metabolism	2379	32	141	1	0.03125	0.860317	0.0653415	0.964165	5NT3A_HUMAN	NT5C3A
path:hsa00480	Glutathione metabolism	2379	32	141	1	0.03125	0.860317	0.0653415	0.964165	GSTA4_HUMAN	GSTA4
path:hsa05131	Shigellosis	2379	103	141	4	0.038835	0.871448	0.0597583	0.964165	MK03_HUMAN,IRF3_HUMAN,ITA5_HUMAN,PK3C3_HUMAN	MAPK3,IRF3,ITGA5,PIK3C3
path:hsa04015	Rap1 signaling pathway	2379	59	141	2	0.0338983	0.874932	0.0580257	0.964165	MK03_HUMAN,IGF1R_HUMAN	MAPK3,IGF1R
path:hsa04935	Growth hormone synthesis, secretion and action	2379	34	141	1	0.0294118	0.8766	0.0571987	0.964165	MK03_HUMAN	MAPK3
path:hsa04931	Insulin resistance	2379	34	141	1	0.0294118	0.8766	0.0571987	0.964165	AAKB1_HUMAN	PRKAB1
path:hsa05132	Salmonella infection	2379	105	141	4	0.0380952	0.880953	0.0550475	0.964165	DYLT3_HUMAN,MK03_HUMAN,PK3C3_HUMAN,PODXL_HUMAN	DYNLT3,MAPK3,PIK3C3,PODXL
path:hsa04666	Fc gamma R-mediated phagocytosis	2379	35	141	1	0.0285714	0.884019	0.0535382	0.964165	MK03_HUMAN	MAPK3
path:hsa04670	Leukocyte transendothelial migration	2379	35	141	1	0.0285714	0.884019	0.0535382	0.964165	CY24A_HUMAN	CYBA
path:hsa05012	Parkinson disease	2379	84	141	3	0.0357143	0.885569	0.0527777	0.964165	UB2G1_HUMAN,NDUA4_HUMAN,SYUA_HUMAN	UBE2G1,NDUFA4,SNCA
path:hsa04072	Phospholipase D signaling pathway	2379	36	141	1	0.0277778	0.890996	0.0501242	0.964165	MK03_HUMAN	MAPK3
path:hsa04540	Gap junction	2379	36	141	1	0.0277778	0.890996	0.0501242	0.964165	MK03_HUMAN	MAPK3
path:hsa04530	Tight junction	2379	62	141	2	0.0322581	0.892093	0.04959	0.964165	YBOX3_HUMAN,AAKB1_HUMAN	YBX3,PRKAB1
path:hsa03050	Proteasome	2379	37	141	1	0.027027	0.897556	0.0469385	0.964165	PSB8_HUMAN	PSMB8
path:hsa04922	Glucagon signaling pathway	2379	37	141	1	0.027027	0.897556	0.0469385	0.964165	AAKB1_HUMAN	PRKAB1
path:hsa05016	Huntington disease	2379	110	141	4	0.0363636	0.902109	0.0447408	0.964165	RPAB4_HUMAN,RPB7_HUMAN,NDUA4_HUMAN,TBP_HUMAN	POLR2K,POLR2G,NDUFA4,TBP
path:hsa00010	Glycolysis / Gluconeogenesis	2379	39	141	1	0.025641	0.909522	0.0411866	0.964165	PMGE_HUMAN	BPGM
path:hsa04728	Dopaminergic synapse	2379	39	141	1	0.025641	0.909522	0.0411866	0.964165	ARRB2_HUMAN	ARRB2
path:hsa04611	Platelet activation	2379	40	141	1	0.025	0.914974	0.0385912	0.964165	MK03_HUMAN	MAPK3
path:hsa05100	Bacterial invasion of epithelial cells	2379	42	141	1	0.0238095	0.924918	0.0338966	0.964165	ITA5_HUMAN	ITGA5
path:hsa04919	Thyroid hormone signaling pathway	2379	43	141	1	0.0232558	0.929448	0.0317748	0.964165	MK03_HUMAN	MAPK3
path:hsa04022	cGMP-PKG signaling pathway	2379	45	141	1	0.0222222	0.93771	0.0279315	0.964165	MK03_HUMAN	MAPK3
path:hsa04722	Neurotrophin signaling pathway	2379	45	141	1	0.0222222	0.93771	0.0279315	0.964165	MK03_HUMAN	MAPK3
path:hsa04071	Sphingolipid signaling pathway	2379	45	141	1	0.0222222	0.93771	0.0279315	0.964165	MK03_HUMAN	MAPK3
path:hsa04932	Non-alcoholic fatty liver disease (NAFLD)	2379	75	141	2	0.0266667	0.94413	0.0249683	0.964165	NDUA4_HUMAN,AAKB1_HUMAN	NDUFA4,PRKAB1
path:hsa04024	cAMP signaling pathway	2379	47	141	1	0.0212766	0.94501	0.0245635	0.964165	MK03_HUMAN	MAPK3
path:hsa00190	Oxidative phosphorylation	2379	76	141	2	0.0263158	0.946948	0.0236739	0.964165	AT12A_HUMAN,NDUA4_HUMAN	ATP12A,NDUFA4
path:hsa05130	Pathogenic Escherichia coli infection	2379	78	141	2	0.025641	0.952186	0.0212782	0.965112	MK03_HUMAN,NCK2_HUMAN	MAPK3,NCK2
path:hsa00230	Purine metabolism	2379	53	141	1	0.0188679	0.962192	0.0167383	0.97086	5NT3A_HUMAN	NT5C3A
path:hsa03010	Ribosome	2379	123	141	3	0.0243902	0.981262	0.00821495	0.985662	RL3L_HUMAN,RL36L_HUMAN,RM34_HUMAN	RPL3L,RPL36AL,MRPL34
path:hsa04714	Thermogenesis	2379	112	141	2	0.0178571	0.992417	0.0033056	0.992417	NDUA4_HUMAN,AAKB1_HUMAN	NDUFA4,PRKAB1
