# Supplementary material for: Evaluation and mechanism study of Pien Tze Huang against EV-A71 infection
Source: Front Pharmacol. 2023 Oct 26;14:1251731. doi: 10.3389/fphar.2023.1251731 (PMC10637388; doi:10.3389/fphar.2023.1251731)
Supplement: Supplementary file 1 [file DataSheet1.zip › Table 13.xlsx]

## Sheet: Sheet1
TermID	Term	bg_pro_num	bg_term_num	fg_pronum	fg_termnum	Ratio	pvalue	Enrichment	FDR	IDs	Gene_symbol
path:hsa04970	Salivary secretion	2379	16	122	4	0.25	0.0074096	2.13021	0.844736	PLCB3_HUMAN,KGP1_HUMAN,S12A2_HUMAN,B3A2_HUMAN	PLCB3,PRKG1,SLC12A2,SLC4A2
path:hsa00051	Fructose and mannose metabolism	2379	20	122	4	0.2	0.0168271	1.77399	0.844736	ALDOB_HUMAN,GMPPB_HUMAN,TKFC_HUMAN,HXK2_HUMAN	ALDOB,GMPPB,TKFC,HK2
path:hsa05110	Vibrio cholerae infection	2379	23	122	4	0.173913	0.0273186	1.56354	0.844736	S61A1_HUMAN,PLCG1_HUMAN,VPP1_HUMAN,S12A2_HUMAN	SEC61A1,PLCG1,ATP6V0A1,SLC12A2
path:hsa04072	Phospholipase D signaling pathway	2379	36	122	5	0.138889	0.03435	1.46407	0.844736	PLCB3_HUMAN,PLCG1_HUMAN,SHC1_HUMAN,RAF1_HUMAN,PLCE_HUMAN	PLCB3,PLCG1,SHC1,RAF1,AGPAT5
path:hsa05143	African trypanosomiasis	2379	7	122	2	0.285714	0.0462417	1.33497	0.844736	PLCB3_HUMAN,MYD88_HUMAN	PLCB3,MYD88
path:hsa00450	Selenocompound metabolism	2379	7	122	2	0.285714	0.0462417	1.33497	0.844736	SYMM_HUMAN,SPS1_HUMAN	MARS2,SEPHS1
path:hsa00010	Glycolysis / Gluconeogenesis	2379	39	122	5	0.128205	0.0464637	1.33289	0.844736	ALDOB_HUMAN,ADPGK_HUMAN,ODP2_HUMAN,PCKGM_HUMAN,HXK2_HUMAN	ALDOB,ADPGK,DLAT,PCK2,HK2
path:hsa04910	Insulin signaling pathway	2379	53	122	6	0.113208	0.0512579	1.29024	0.844736	4EBP1_HUMAN,AAKB2_HUMAN,PCKGM_HUMAN,SHC1_HUMAN,HXK2_HUMAN,RAF1_HUMAN	EIF4EBP1,PRKAB2,PCK2,SHC1,HK2,RAF1
path:hsa04211	Longevity regulating pathway	2379	28	122	4	0.142857	0.0519247	1.28463	0.844736	EHMT1_HUMAN,4EBP1_HUMAN,AAKB2_HUMAN,CATA_HUMAN	EHMT1,EIF4EBP1,PRKAB2,CAT
path:hsa04068	FoxO signaling pathway	2379	41	122	5	0.121951	0.055791	1.25344	0.844736	AAKB2_HUMAN,UBP7_HUMAN,PCKGM_HUMAN,RAF1_HUMAN,CATA_HUMAN	PRKAB2,USP7,PCK2,RAF1,CAT
path:hsa00620	Pyruvate metabolism	2379	29	122	4	0.137931	0.0579302	1.2371	0.844736	PYC_HUMAN,ODP2_HUMAN,PCKGM_HUMAN,GRHPR_HUMAN	PC,DLAT,PCK2,GRHPR
path:hsa04080	Neuroactive ligand-receptor interaction	2379	8	122	2	0.25	0.0596232	1.22458	0.844736	PARD3_HUMAN,ACHA_HUMAN	PARD3,CHRNA1
path:hsa01521	EGFR tyrosine kinase inhibitor resistance	2379	30	122	4	0.133333	0.0642922	1.19184	0.844736	4EBP1_HUMAN,PLCG1_HUMAN,SHC1_HUMAN,RAF1_HUMAN	EIF4EBP1,PLCG1,SHC1,RAF1
path:hsa04972	Pancreatic secretion	2379	19	122	3	0.157895	0.0699577	1.15516	0.844736	PLCB3_HUMAN,S12A2_HUMAN,B3A2_HUMAN	PLCB3,SLC12A2,SLC4A2
path:hsa04070	Phosphatidylinositol signaling system	2379	19	122	3	0.157895	0.0699577	1.15516	0.844736	PLCB3_HUMAN,PLCG1_HUMAN,IMPA1_HUMAN	PLCB3,PLCG1,IMPA1
path:hsa00510	N-Glycan biosynthesis	2379	19	122	3	0.157895	0.0699577	1.15516	0.844736	ALG2_HUMAN,ALG5_HUMAN,TUSC3_HUMAN	ALG2,ALG5,TUSC3
path:hsa00970	Aminoacyl-tRNA biosynthesis	2379	31	122	4	0.129032	0.0710061	1.1487	0.844736	SYHM_HUMAN,SYMM_HUMAN,SYDM_HUMAN,SYSM_HUMAN	HARS2,MARS2,DARS2,SARS2
path:hsa04390	Hippo signaling pathway	2379	44	122	5	0.113636	0.0716706	1.14466	0.844736	STK3_HUMAN,PARD3_HUMAN,DLG1_HUMAN,CTNA2_HUMAN,L2GL1_HUMAN	STK3,PARD3,DLG1,CTNNA2,LLGL1
path:hsa04973	Carbohydrate digestion and absorption	2379	9	122	2	0.222222	0.0741424	1.12993	0.844736	PLCB3_HUMAN,HXK2_HUMAN	PLCB3,HK2
path:hsa00562	Inositol phosphate metabolism	2379	20	122	3	0.15	0.0793337	1.10054	0.844736	PLCB3_HUMAN,PLCG1_HUMAN,IMPA1_HUMAN	PLCB3,PLCG1,IMPA1
path:hsa04012	ErbB signaling pathway	2379	33	122	4	0.121212	0.085464	1.06822	0.844736	4EBP1_HUMAN,PLCG1_HUMAN,SHC1_HUMAN,RAF1_HUMAN	EIF4EBP1,PLCG1,SHC1,RAF1
path:hsa04730	Long-term depression	2379	21	122	3	0.142857	0.0892259	1.04951	0.844736	PLCB3_HUMAN,KGP1_HUMAN,RAF1_HUMAN	PLCB3,PRKG1,RAF1
path:hsa04062	Chemokine signaling pathway	2379	47	122	5	0.106383	0.089786	1.04679	0.844736	PLCB3_HUMAN,GSK3A_HUMAN,SHC1_HUMAN,PARD3_HUMAN,RAF1_HUMAN	PLCB3,GSK3A,SHC1,PARD3,RAF1
path:hsa04935	Growth hormone synthesis, secretion and action	2379	34	122	4	0.117647	0.0931927	1.03062	0.844736	PLCB3_HUMAN,PLCG1_HUMAN,SHC1_HUMAN,RAF1_HUMAN	PLCB3,PLCG1,SHC1,RAF1
path:hsa05340	Primary immunodeficiency	2379	2	122	1	0.5	0.0999547	1.0002	0.844736	ADA_HUMAN	ADA
path:hsa00524	Neomycin, kanamycin and gentamicin biosynthesis	2379	2	122	1	0.5	0.0999547	1.0002	0.844736	HXK2_HUMAN	HK2
path:hsa03460	Fanconi anemia pathway	2379	11	122	2	0.181818	0.106007	0.974667	0.844736	WDR48_HUMAN,ERCC1_HUMAN	WDR48,ERCC1
path:hsa04360	Axon guidance	2379	64	122	6	0.09375	0.106674	0.971941	0.844736	EPHB3_HUMAN,RASA1_HUMAN,PLCG1_HUMAN,PARD3_HUMAN,DPYL5_HUMAN,RAF1_HUMAN	EPHB3,RASA1,PLCG1,PARD3,DPYSL5,RAF1
path:hsa00600	Sphingolipid metabolism	2379	12	122	2	0.166667	0.123088	0.909785	0.844736	SGPL1_HUMAN,DEGS1_HUMAN	SGPL1,DEGS1
path:hsa04152	AMPK signaling pathway	2379	38	122	4	0.105263	0.127219	0.895449	0.844736	4EBP1_HUMAN,AAKB2_HUMAN,SCD_HUMAN,PCKGM_HUMAN	EIF4EBP1,PRKAB2,SCD,PCK2
path:hsa03440	Homologous recombination	2379	13	122	2	0.153846	0.140777	0.851468	0.844736	BABA2_HUMAN,RAD50_HUMAN	BABAM2,RAD50
path:hsa00561	Glycerolipid metabolism	2379	13	122	2	0.153846	0.140777	0.851468	0.844736	TKFC_HUMAN,PLCE_HUMAN	TKFC,AGPAT5
path:hsa00250	Alanine, aspartate and glutamate metabolism	2379	13	122	2	0.153846	0.140777	0.851468	0.844736	PUR1_HUMAN,GFPT1_HUMAN	PPAT,GFPT1
path:hsa04650	Natural killer cell mediated cytotoxicity	2379	26	122	3	0.115385	0.145461	0.837255	0.844736	PLCG1_HUMAN,SHC1_HUMAN,RAF1_HUMAN	PLCG1,SHC1,RAF1
path:hsa04270	Vascular smooth muscle contraction	2379	27	122	3	0.111111	0.157858	0.801733	0.844736	PLCB3_HUMAN,KGP1_HUMAN,RAF1_HUMAN	PLCB3,PRKG1,RAF1
path:hsa00020	Citrate cycle (TCA cycle)	2379	27	122	3	0.111111	0.157858	0.801733	0.844736	PYC_HUMAN,ODP2_HUMAN,PCKGM_HUMAN	PC,DLAT,PCK2
path:hsa00513	Various types of N-glycan biosynthesis	2379	14	122	2	0.142857	0.158969	0.798689	0.844736	ALG2_HUMAN,TUSC3_HUMAN	ALG2,TUSC3
path:hsa05165	Human papillomavirus infection	2379	123	122	9	0.0731707	0.175638	0.755382	0.844736	4EBP1_HUMAN,OASL_HUMAN,VPP1_HUMAN,UBR4_HUMAN,PARD3_HUMAN,DLG1_HUMAN,UBE3A_HUMAN,RAF1_HUMAN,L2GL1_HUMAN	EIF4EBP1,OASL,ATP6V0A1,UBR4,PARD3,DLG1,UBE3A,RAF1,LLGL1
path:hsa04919	Thyroid hormone signaling pathway	2379	43	122	4	0.0930233	0.175882	0.754778	0.844736	PLCB3_HUMAN,PLCG1_HUMAN,MED17_HUMAN,RAF1_HUMAN	PLCB3,PLCG1,MED17,RAF1
path:hsa00564	Glycerophospholipid metabolism	2379	15	122	2	0.133333	0.177565	0.750642	0.844736	PCAT1_HUMAN,PLCE_HUMAN	LPCAT1,AGPAT5
path:hsa04015	Rap1 signaling pathway	2379	59	122	5	0.0847458	0.182398	0.73898	0.844736	PLCB3_HUMAN,PLCG1_HUMAN,TLN1_HUMAN,PARD3_HUMAN,RAF1_HUMAN	PLCB3,PLCG1,TLN1,PARD3,RAF1
path:hsa00532	Glycosaminoglycan biosynthesis - chondroitin sulfate / dermatan sulfate	2379	4	122	1	0.25	0.189992	0.721264	0.844736	B3GA3_HUMAN	B3GAT3
path:hsa00563	Glycosylphosphatidylinositol (GPI)-anchor biosynthesis	2379	4	122	1	0.25	0.189992	0.721264	0.844736	PIGS_HUMAN	PIGS
path:hsa04929	GnRH secretion	2379	16	122	2	0.125	0.196479	0.706684	0.844736	PLCB3_HUMAN,RAF1_HUMAN	PLCB3,RAF1
path:hsa00630	Glyoxylate and dicarboxylate metabolism	2379	16	122	2	0.125	0.196479	0.706684	0.844736	CATA_HUMAN,GRHPR_HUMAN	CAT,GRHPR
path:hsa05214	Glioma	2379	30	122	3	0.1	0.19682	0.705931	0.844736	PLCG1_HUMAN,SHC1_HUMAN,RAF1_HUMAN	PLCG1,SHC1,RAF1
path:hsa04020	Calcium signaling pathway	2379	30	122	3	0.1	0.19682	0.705931	0.844736	PLCB3_HUMAN,PLCG1_HUMAN,STIM2_HUMAN	PLCB3,PLCG1,STIM2
path:hsa04660	T cell receptor signaling pathway	2379	30	122	3	0.1	0.19682	0.705931	0.844736	PLCG1_HUMAN,DLG1_HUMAN,RAF1_HUMAN	PLCG1,DLG1,RAF1
path:hsa05235	PD-L1 expression and PD-1 checkpoint pathway in cancer	2379	30	122	3	0.1	0.19682	0.705931	0.844736	PLCG1_HUMAN,RAF1_HUMAN,MYD88_HUMAN	PLCG1,RAF1,MYD88
path:hsa05231	Choline metabolism in cancer	2379	30	122	3	0.1	0.19682	0.705931	0.844736	4EBP1_HUMAN,PLCG1_HUMAN,RAF1_HUMAN	EIF4EBP1,PLCG1,RAF1
path:hsa04371	Apelin signaling pathway	2379	45	122	4	0.0888889	0.196922	0.705706	0.844736	AAKB2_HUMAN,PLCB3_HUMAN,NRF1_HUMAN,RAF1_HUMAN	PRKAB2,PLCB3,NRF1,RAF1
path:hsa04071	Sphingolipid signaling pathway	2379	45	122	4	0.0888889	0.196922	0.705706	0.844736	PLCB3_HUMAN,SGPL1_HUMAN,RAF1_HUMAN,DEGS1_HUMAN	PLCB3,SGPL1,RAF1,DEGS1
path:hsa04530	Tight junction	2379	62	122	5	0.0806452	0.209732	0.678336	0.844736	AAKB2_HUMAN,PARD3_HUMAN,DLG1_HUMAN,SYMPK_HUMAN,L2GL1_HUMAN	PRKAB2,PARD3,DLG1,SYMPK,LLGL1
path:hsa03008	Ribosome biogenesis in eukaryotes	2379	62	122	5	0.0806452	0.209732	0.678336	0.844736	UTP15_HUMAN,POP1_HUMAN,WDR75_HUMAN,WDR3_HUMAN,PWP2_HUMAN	UTP15,POP1,WDR75,WDR3,PWP2
path:hsa04971	Gastric acid secretion	2379	17	122	2	0.117647	0.215629	0.666293	0.844736	PLCB3_HUMAN,B3A2_HUMAN	PLCB3,SLC4A2
path:hsa04750	Inflammatory mediator regulation of TRP channels	2379	17	122	2	0.117647	0.215629	0.666293	0.844736	PLCB3_HUMAN,PLCG1_HUMAN	PLCB3,PLCG1
path:hsa05410	Hypertrophic cardiomyopathy (HCM)	2379	32	122	3	0.09375	0.223979	0.649792	0.844736	AAKB2_HUMAN,DMD_HUMAN,TITIN_HUMAN	PRKAB2,DMD,TTN
path:hsa00520	Amino sugar and nucleotide sugar metabolism	2379	32	122	3	0.09375	0.223979	0.649792	0.844736	GMPPB_HUMAN,HXK2_HUMAN,GFPT1_HUMAN	GMPPB,HK2,GFPT1
path:hsa00534	Glycosaminoglycan biosynthesis - heparan sulfate / heparin	2379	5	122	1	0.2	0.231601	0.63526	0.844736	B3GA3_HUMAN	B3GAT3
path:hsa00830	Retinol metabolism	2379	5	122	1	0.2	0.231601	0.63526	0.844736	RDH10_HUMAN	RDH10
path:hsa04920	Adipocytokine signaling pathway	2379	18	122	2	0.111111	0.234942	0.629039	0.844736	AAKB2_HUMAN,PCKGM_HUMAN	PRKAB2,PCK2
path:hsa03320	PPAR signaling pathway	2379	18	122	2	0.111111	0.234942	0.629039	0.844736	SCD_HUMAN,PCKGM_HUMAN	SCD,PCK2
path:hsa04064	NF-kappa B signaling pathway	2379	18	122	2	0.111111	0.234942	0.629039	0.844736	PLCG1_HUMAN,MYD88_HUMAN	PLCG1,MYD88
path:hsa04931	Insulin resistance	2379	34	122	3	0.0882353	0.251828	0.598896	0.844736	AAKB2_HUMAN,PCKGM_HUMAN,GFPT1_HUMAN	PRKAB2,PCK2,GFPT1
path:hsa04713	Circadian entrainment	2379	19	122	2	0.105263	0.254352	0.594564	0.844736	PLCB3_HUMAN,KGP1_HUMAN	PLCB3,PRKG1
path:hsa04664	Fc epsilon RI signaling pathway	2379	19	122	2	0.105263	0.254352	0.594564	0.844736	PLCG1_HUMAN,RAF1_HUMAN	PLCG1,RAF1
path:hsa05225	Hepatocellular carcinoma	2379	67	122	5	0.0746269	0.257948	0.588468	0.844736	PLCG1_HUMAN,PB1_HUMAN,SHC1_HUMAN,KEAP1_HUMAN,RAF1_HUMAN	PLCG1,PBRM1,SHC1,KEAP1,RAF1
path:hsa04066	HIF-1 signaling pathway	2379	51	122	4	0.0784314	0.263989	0.578414	0.844736	4EBP1_HUMAN,ALDOB_HUMAN,PLCG1_HUMAN,HXK2_HUMAN	EIF4EBP1,ALDOB,PLCG1,HK2
path:hsa00770	Pantothenate and CoA biosynthesis	2379	6	122	1	0.166667	0.271089	0.566888	0.844736	COASY_HUMAN	COASY
path:hsa04392	Hippo signaling pathway - multiple species	2379	6	122	1	0.166667	0.271089	0.566888	0.844736	STK3_HUMAN	STK3
path:hsa05131	Shigellosis	2379	103	122	7	0.0679612	0.274423	0.56158	0.844736	GLMN_HUMAN,PLCB3_HUMAN,PLCG1_HUMAN,GSK3A_HUMAN,TLN1_HUMAN,HXK2_HUMAN,MYD88_HUMAN	GLMN,PLCB3,PLCG1,GSK3A,TLN1,HK2,MYD88
path:hsa04540	Gap junction	2379	36	122	3	0.0833333	0.280158	0.552596	0.844736	PLCB3_HUMAN,KGP1_HUMAN,RAF1_HUMAN	PLCB3,PRKG1,RAF1
path:hsa01522	Endocrine resistance	2379	36	122	3	0.0833333	0.280158	0.552596	0.844736	CARM1_HUMAN,SHC1_HUMAN,RAF1_HUMAN	CARM1,SHC1,RAF1
path:hsa00230	Purine metabolism	2379	53	122	4	0.0754717	0.287288	0.541683	0.844736	NDK7_HUMAN,PUR1_HUMAN,ADA_HUMAN,DGUOK_HUMAN	NME7,PPAT,ADA,DGUOK
path:hsa04917	Prolactin signaling pathway	2379	21	122	2	0.0952381	0.293227	0.532795	0.844736	SHC1_HUMAN,RAF1_HUMAN	SHC1,RAF1
path:hsa05221	Acute myeloid leukemia	2379	21	122	2	0.0952381	0.293227	0.532795	0.844736	4EBP1_HUMAN,RAF1_HUMAN	EIF4EBP1,RAF1
path:hsa04922	Glucagon signaling pathway	2379	37	122	3	0.0810811	0.294443	0.530999	0.844736	AAKB2_HUMAN,PLCB3_HUMAN,PCKGM_HUMAN	PRKAB2,PLCB3,PCK2
path:hsa04120	Ubiquitin mediated proteolysis	2379	54	122	4	0.0740741	0.299053	0.524251	0.844736	UBE2O_HUMAN,KEAP1_HUMAN,UBE3A_HUMAN,CUL5_HUMAN	UBE2O,KEAP1,UBE3A,CUL5
path:hsa04930	Type II diabetes mellitus	2379	7	122	1	0.142857	0.308564	0.510655	0.844736	HXK2_HUMAN	HK2
path:hsa00220	Arginine biosynthesis	2379	7	122	1	0.142857	0.308564	0.510655	0.844736	ACY1_HUMAN	ACY1
path:hsa04520	Adherens junction	2379	38	122	3	0.0789474	0.308776	0.510356	0.844736	PARD3_HUMAN,LMO7_HUMAN,CTNA2_HUMAN	PARD3,LMO7,CTNNA2
path:hsa05226	Gastric cancer	2379	38	122	3	0.0789474	0.308776	0.510356	0.844736	SHC1_HUMAN,RAF1_HUMAN,CTNA2_HUMAN	SHC1,RAF1,CTNNA2
path:hsa04213	Longevity regulating pathway - multiple species	2379	22	122	2	0.0909091	0.312589	0.505026	0.844736	AAKB2_HUMAN,CATA_HUMAN	PRKAB2,CAT
path:hsa04726	Serotonergic synapse	2379	22	122	2	0.0909091	0.312589	0.505026	0.844736	PLCB3_HUMAN,RAF1_HUMAN	PLCB3,RAF1
path:hsa04370	VEGF signaling pathway	2379	23	122	2	0.0869565	0.331841	0.47907	0.854166	PLCG1_HUMAN,RAF1_HUMAN	PLCG1,RAF1
path:hsa05213	Endometrial cancer	2379	23	122	2	0.0869565	0.331841	0.47907	0.854166	RAF1_HUMAN,CTNA2_HUMAN	RAF1,CTNNA2
path:hsa03015	mRNA surveillance pathway	2379	57	122	4	0.0701754	0.334658	0.475399	0.854166	CSTF3_HUMAN,WDR33_HUMAN,CPSF1_HUMAN,SYMPK_HUMAN	CSTF3,WDR33,CPSF1,SYMPK
path:hsa04611	Platelet activation	2379	40	122	3	0.075	0.337504	0.471721	0.854166	PLCB3_HUMAN,KGP1_HUMAN,TLN1_HUMAN	PLCB3,PRKG1,TLN1
path:hsa04964	Proximal tubule bicarbonate reclamation	2379	8	122	1	0.125	0.344127	0.463282	0.854166	PCKGM_HUMAN	PCK2
path:hsa03450	Non-homologous end-joining	2379	8	122	1	0.125	0.344127	0.463282	0.854166	RAD50_HUMAN	RAD50
path:hsa00350	Tyrosine metabolism	2379	8	122	1	0.125	0.344127	0.463282	0.854166	MAAI_HUMAN	GSTZ1
path:hsa04720	Long-term potentiation	2379	24	122	2	0.0833333	0.350942	0.454765	0.854166	PLCB3_HUMAN,RAF1_HUMAN	PLCB3,RAF1
path:hsa05017	Spinocerebellar ataxia	2379	24	122	2	0.0833333	0.350942	0.454765	0.854166	PLCB3_HUMAN,ATX2_HUMAN	PLCB3,ATXN2
path:hsa04915	Estrogen signaling pathway	2379	42	122	3	0.0714286	0.36618	0.436305	0.854166	PLCB3_HUMAN,SHC1_HUMAN,RAF1_HUMAN	PLCB3,SHC1,RAF1
path:hsa04923	Regulation of lipolysis in adipocytes	2379	9	122	1	0.111111	0.377875	0.422652	0.854166	KGP1_HUMAN	PRKG1
path:hsa05223	Non-small cell lung cancer	2379	26	122	2	0.0769231	0.388558	0.410544	0.854166	PLCG1_HUMAN,RAF1_HUMAN	PLCG1,RAF1
path:hsa05412	Arrhythmogenic right ventricular cardiomyopathy (ARVC)	2379	26	122	2	0.0769231	0.388558	0.410544	0.854166	DMD_HUMAN,CTNA2_HUMAN	DMD,CTNNA2
path:hsa04916	Melanogenesis	2379	26	122	2	0.0769231	0.388558	0.410544	0.854166	PLCB3_HUMAN,RAF1_HUMAN	PLCB3,RAF1
path:hsa04621	NOD-like receptor signaling pathway	2379	44	122	3	0.0681818	0.394659	0.403778	0.854166	PLCB3_HUMAN,IF16_HUMAN,MYD88_HUMAN	PLCB3,IFI16,MYD88
path:hsa04926	Relaxin signaling pathway	2379	44	122	3	0.0681818	0.394659	0.403778	0.854166	PLCB3_HUMAN,SHC1_HUMAN,RAF1_HUMAN	PLCB3,SHC1,RAF1
path:hsa04921	Oxytocin signaling pathway	2379	44	122	3	0.0681818	0.394659	0.403778	0.854166	AAKB2_HUMAN,PLCB3_HUMAN,RAF1_HUMAN	PRKAB2,PLCB3,RAF1
path:hsa04014	Ras signaling pathway	2379	63	122	4	0.0634921	0.406184	0.391277	0.854166	RASA1_HUMAN,PLCG1_HUMAN,SHC1_HUMAN,RAF1_HUMAN	RASA1,PLCG1,SHC1,RAF1
path:hsa04022	cGMP-PKG signaling pathway	2379	45	122	3	0.0666667	0.408783	0.388507	0.854166	PLCB3_HUMAN,KGP1_HUMAN,RAF1_HUMAN	PLCB3,PRKG1,RAF1
path:hsa04722	Neurotrophin signaling pathway	2379	45	122	3	0.0666667	0.408783	0.388507	0.854166	PLCG1_HUMAN,SHC1_HUMAN,RAF1_HUMAN	PLCG1,SHC1,RAF1
path:hsa04710	Circadian rhythm	2379	10	122	1	0.1	0.4099	0.387322	0.854166	AAKB2_HUMAN	PRKAB2
path:hsa00565	Ether lipid metabolism	2379	10	122	1	0.1	0.4099	0.387322	0.854166	PCAT1_HUMAN	LPCAT1
path:hsa04966	Collecting duct acid secretion	2379	10	122	1	0.1	0.4099	0.387322	0.854166	VPP1_HUMAN	ATP6V0A1
path:hsa05206	MicroRNAs in cancer	2379	64	122	4	0.0625	0.418019	0.378804	0.854166	PLCG1_HUMAN,ZEB2_HUMAN,SHC1_HUMAN,RAF1_HUMAN	PLCG1,ZEB2,SHC1,RAF1
path:hsa05135	Yersinia infection	2379	46	122	3	0.0652174	0.42281	0.373855	0.854166	PLCG1_HUMAN,GIT2_HUMAN,MYD88_HUMAN	PLCG1,GIT2,MYD88
path:hsa03420	Nucleotide excision repair	2379	28	122	2	0.0714286	0.425202	0.371405	0.854166	DNLI1_HUMAN,ERCC1_HUMAN	LIG1,ERCC1
path:hsa04912	GnRH signaling pathway	2379	28	122	2	0.0714286	0.425202	0.371405	0.854166	PLCB3_HUMAN,RAF1_HUMAN	PLCB3,RAF1
path:hsa04146	Peroxisome	2379	28	122	2	0.0714286	0.425202	0.371405	0.854166	FACR1_HUMAN,CATA_HUMAN	FAR1,CAT
path:hsa04928	Parathyroid hormone synthesis, secretion and action	2379	28	122	2	0.0714286	0.425202	0.371405	0.854166	PLCB3_HUMAN,RAF1_HUMAN	PLCB3,RAF1
path:hsa04927	Cortisol synthesis and secretion	2379	11	122	1	0.0909091	0.440289	0.356262	0.859691	PLCB3_HUMAN	PLCB3
path:hsa05144	Malaria	2379	11	122	1	0.0909091	0.440289	0.356262	0.859691	MYD88_HUMAN	MYD88
path:hsa01040	Biosynthesis of unsaturated fatty acids	2379	11	122	1	0.0909091	0.440289	0.356262	0.859691	SCD_HUMAN	SCD
path:hsa04137	Mitophagy - animal	2379	29	122	2	0.0689655	0.443101	0.353498	0.859691	TBC15_HUMAN,TAXB1_HUMAN	TBC1D15,TAX1BP1
path:hsa03018	RNA degradation	2379	48	122	3	0.0625	0.450521	0.346285	0.86668	CNO10_HUMAN,EDC4_HUMAN,WDR61_HUMAN	CNOT10,EDC4,WDR61
path:hsa04976	Bile secretion	2379	12	122	1	0.0833333	0.469125	0.328711	0.887429	B3A2_HUMAN	SLC4A2
path:hsa04740	Olfactory transduction	2379	12	122	1	0.0833333	0.469125	0.328711	0.887429	KGP1_HUMAN	PRKG1
path:hsa05120	Epithelial cell signaling in Helicobacter pylori infection	2379	31	122	2	0.0645161	0.47796	0.320608	0.88932	PLCG1_HUMAN,VPP1_HUMAN	PLCG1,ATP6V0A1
path:hsa05414	Dilated cardiomyopathy (DCM)	2379	31	122	2	0.0645161	0.47796	0.320608	0.88932	DMD_HUMAN,TITIN_HUMAN	DMD,TTN
path:hsa04150	mTOR signaling pathway	2379	51	122	3	0.0588235	0.491049	0.308876	0.901622	4EBP1_HUMAN,RAF1_HUMAN,SEH1_HUMAN	EIF4EBP1,RAF1,SEH1L
path:hsa00100	Steroid biosynthesis	2379	13	122	1	0.0769231	0.496488	0.304091	0.901622	LSS_HUMAN	LSS
path:hsa04924	Renin secretion	2379	13	122	1	0.0769231	0.496488	0.304091	0.901622	PLCB3_HUMAN	PLCB3
path:hsa04933	AGE-RAGE signaling pathway in diabetic complications	2379	33	122	2	0.0606061	0.511477	0.291174	0.91315	PLCB3_HUMAN,PLCG1_HUMAN	PLCB3,PLCG1
path:hsa00500	Starch and sucrose metabolism	2379	14	122	1	0.0714286	0.522451	0.281955	0.91315	HXK2_HUMAN	HK2
path:hsa00260	Glycine, serine and threonine metabolism	2379	14	122	1	0.0714286	0.522451	0.281955	0.91315	GRHPR_HUMAN	GRHPR
path:hsa00860	Porphyrin and chlorophyll metabolism	2379	14	122	1	0.0714286	0.522451	0.281955	0.91315	HEMH_HUMAN	FECH
path:hsa05142	Chagas disease (American trypanosomiasis)	2379	34	122	2	0.0588235	0.527705	0.277609	0.91315	PLCB3_HUMAN,MYD88_HUMAN	PLCB3,MYD88
path:hsa05220	Chronic myeloid leukemia	2379	35	122	2	0.0571429	0.543569	0.264745	0.91315	SHC1_HUMAN,RAF1_HUMAN	SHC1,RAF1
path:hsa04670	Leukocyte transendothelial migration	2379	35	122	2	0.0571429	0.543569	0.264745	0.91315	PLCG1_HUMAN,CTNA2_HUMAN	PLCG1,CTNNA2
path:hsa04666	Fc gamma R-mediated phagocytosis	2379	35	122	2	0.0571429	0.543569	0.264745	0.91315	PLCG1_HUMAN,RAF1_HUMAN	PLCG1,RAF1
path:hsa03410	Base excision repair	2379	15	122	1	0.0666667	0.547085	0.261945	0.91315	DNLI1_HUMAN	LIG1
path:hsa00052	Galactose metabolism	2379	15	122	1	0.0666667	0.547085	0.261945	0.91315	HXK2_HUMAN	HK2
path:hsa04911	Insulin secretion	2379	15	122	1	0.0666667	0.547085	0.261945	0.91315	PLCB3_HUMAN	PLCB3
path:hsa05152	Tuberculosis	2379	57	122	3	0.0526316	0.567443	0.246078	0.917888	VPP1_HUMAN,RAF1_HUMAN,MYD88_HUMAN	ATP6V0A1,RAF1,MYD88
path:hsa04622	RIG-I-like receptor signaling pathway	2379	16	122	1	0.0625	0.570459	0.243775	0.917888	TKFC_HUMAN	TKFC
path:hsa03430	Mismatch repair	2379	16	122	1	0.0625	0.570459	0.243775	0.917888	DNLI1_HUMAN	LIG1
path:hsa04330	Notch signaling pathway	2379	16	122	1	0.0625	0.570459	0.243775	0.917888	DTX3L_HUMAN	DTX3L
path:hsa00380	Tryptophan metabolism	2379	16	122	1	0.0625	0.570459	0.243775	0.917888	CATA_HUMAN	CAT
path:hsa05230	Central carbon metabolism in cancer	2379	37	122	2	0.0540541	0.574185	0.240948	0.917888	HXK2_HUMAN,RAF1_HUMAN	HK2,RAF1
path:hsa05224	Breast cancer	2379	38	122	2	0.0526316	0.58893	0.229936	0.934225	SHC1_HUMAN,RAF1_HUMAN	SHC1,RAF1
path:hsa05323	Rheumatoid arthritis	2379	17	122	1	0.0588235	0.592636	0.227212	0.934225	VPP1_HUMAN	ATP6V0A1
path:hsa04728	Dopaminergic synapse	2379	39	122	2	0.0512821	0.603297	0.219468	0.934234	PLCB3_HUMAN,GSK3A_HUMAN	PLCB3,GSK3A
path:hsa03013	RNA transport	2379	122	122	6	0.0491803	0.604665	0.218485	0.934234	4EBP1_HUMAN,NU214_HUMAN,GEMI4_HUMAN,POP1_HUMAN,SEH1_HUMAN,PO210_HUMAN	EIF4EBP1,NUP214,GEMIN4,POP1,SEH1L,NUP210
path:hsa00030	Pentose phosphate pathway	2379	18	122	1	0.0555556	0.613677	0.21206	0.934234	ALDOB_HUMAN	ALDOB
path:hsa05219	Bladder cancer	2379	18	122	1	0.0555556	0.613677	0.21206	0.934234	RAF1_HUMAN	RAF1
path:hsa04918	Thyroid hormone synthesis	2379	19	122	1	0.0526316	0.633639	0.198158	0.934234	PLCB3_HUMAN	PLCB3
path:hsa04961	Endocrine and other factor-regulated calcium reabsorption	2379	19	122	1	0.0526316	0.633639	0.198158	0.934234	PLCB3_HUMAN	PLCB3
path:hsa04010	MAPK signaling pathway	2379	85	122	4	0.0470588	0.643987	0.191123	0.934234	STK3_HUMAN,RASA1_HUMAN,RAF1_HUMAN,MYD88_HUMAN	STK3,RASA1,RAF1,MYD88
path:hsa05100	Bacterial invasion of epithelial cells	2379	42	122	2	0.047619	0.644134	0.191024	0.934234	SHC1_HUMAN,CTNA2_HUMAN	SHC1,CTNNA2
path:hsa04658	Th1 and Th2 cell differentiation	2379	20	122	1	0.05	0.652578	0.185367	0.934234	PLCG1_HUMAN	PLCG1
path:hsa04925	Aldosterone synthesis and secretion	2379	20	122	1	0.05	0.652578	0.185367	0.934234	PLCB3_HUMAN	PLCB3
path:hsa03060	Protein export	2379	20	122	1	0.05	0.652578	0.185367	0.934234	S61A1_HUMAN	SEC61A1
path:hsa05170	Human immunodeficiency virus 1 infection	2379	86	122	4	0.0465116	0.653249	0.184921	0.934234	PLCG1_HUMAN,RAF1_HUMAN,MYD88_HUMAN,CUL5_HUMAN	PLCG1,RAF1,MYD88,CUL5
path:hsa05034	Alcoholism	2379	43	122	2	0.0465116	0.656997	0.182437	0.934234	SHC1_HUMAN,RAF1_HUMAN	SHC1,RAF1
path:hsa04145	Phagosome	2379	66	122	3	0.0454545	0.668082	0.17517	0.934234	S61A1_HUMAN,VPP1_HUMAN,HGS_HUMAN	SEC61A1,ATP6V0A1,HGS
path:hsa04216	Ferroptosis	2379	21	122	1	0.047619	0.670546	0.173571	0.934234	GSH1_HUMAN	GCLC
path:hsa05140	Leishmaniasis	2379	21	122	1	0.047619	0.670546	0.173571	0.934234	MYD88_HUMAN	MYD88
path:hsa04662	B cell receptor signaling pathway	2379	21	122	1	0.047619	0.670546	0.173571	0.934234	RAF1_HUMAN	RAF1
path:hsa04630	Jak-STAT signaling pathway	2379	21	122	1	0.047619	0.670546	0.173571	0.934234	RAF1_HUMAN	RAF1
path:hsa05416	Viral myocarditis	2379	22	122	1	0.0454545	0.687591	0.16267	0.934234	DMD_HUMAN	DMD
path:hsa04620	Toll-like receptor signaling pathway	2379	22	122	1	0.0454545	0.687591	0.16267	0.934234	MYD88_HUMAN	MYD88
path:hsa04218	Cellular senescence	2379	68	122	3	0.0441176	0.688004	0.162409	0.934234	4EBP1_HUMAN,RAD50_HUMAN,RAF1_HUMAN	EIF4EBP1,RAD50,RAF1
path:hsa05203	Viral carcinogenesis	2379	91	122	4	0.043956	0.697149	0.156674	0.934234	UBP7_HUMAN,UBR4_HUMAN,DLG1_HUMAN,UBE3A_HUMAN	USP7,UBR4,DLG1,UBE3A
path:hsa05168	Herpes simplex virus 1 infection	2379	69	122	3	0.0434783	0.697629	0.156376	0.934234	4EBP1_HUMAN,PO2F1_HUMAN,MYD88_HUMAN	EIF4EBP1,POU2F1,MYD88
path:hsa00310	Lysine degradation	2379	23	122	1	0.0434783	0.703762	0.152574	0.934234	EHMT1_HUMAN	EHMT1
path:hsa05014	Amyotrophic lateral sclerosis (ALS)	2379	23	122	1	0.0434783	0.703762	0.152574	0.934234	CATA_HUMAN	CAT
path:hsa04962	Vasopressin-regulated water reabsorption	2379	23	122	1	0.0434783	0.703762	0.152574	0.934234	DCTN5_HUMAN	DCTN5
path:hsa04724	Glutamatergic synapse	2379	23	122	1	0.0434783	0.703762	0.152574	0.934234	PLCB3_HUMAN	PLCB3
path:hsa05133	Pertussis	2379	24	122	1	0.0416667	0.719102	0.14321	0.940901	MYD88_HUMAN	MYD88
path:hsa04725	Cholinergic synapse	2379	24	122	1	0.0416667	0.719102	0.14321	0.940901	PLCB3_HUMAN	PLCB3
path:hsa04659	Th17 cell differentiation	2379	25	122	1	0.04	0.733654	0.134509	0.940901	PLCG1_HUMAN	PLCG1
path:hsa03030	DNA replication	2379	25	122	1	0.04	0.733654	0.134509	0.940901	DNLI1_HUMAN	LIG1
path:hsa00330	Arginine and proline metabolism	2379	25	122	1	0.04	0.733654	0.134509	0.940901	T3HPD_HUMAN	L3HYPDH
path:hsa05134	Legionellosis	2379	25	122	1	0.04	0.733654	0.134509	0.940901	MYD88_HUMAN	MYD88
path:hsa05218	Melanoma	2379	26	122	1	0.0384615	0.747458	0.126413	0.947893	RAF1_HUMAN	RAF1
path:hsa04625	C-type lectin receptor signaling pathway	2379	26	122	1	0.0384615	0.747458	0.126413	0.947893	RAF1_HUMAN	RAF1
path:hsa05161	Hepatitis B	2379	52	122	2	0.0384615	0.756663	0.121098	0.948964	RAF1_HUMAN,MYD88_HUMAN	RAF1,MYD88
path:hsa04140	Autophagy - animal	2379	52	122	2	0.0384615	0.756663	0.121098	0.948964	VMP1_HUMAN,RAF1_HUMAN	VMP1,RAF1
path:hsa04721	Synaptic vesicle cycle	2379	28	122	1	0.0357143	0.772972	0.111836	0.956134	VPP1_HUMAN	ATP6V0A1
path:hsa05163	Human cytomegalovirus infection	2379	81	122	3	0.037037	0.796184	0.0989864	0.956134	4EBP1_HUMAN,PLCB3_HUMAN,RAF1_HUMAN	EIF4EBP1,PLCB3,RAF1
path:hsa04510	Focal adhesion	2379	81	122	3	0.037037	0.796184	0.0989864	0.956134	TLN1_HUMAN,SHC1_HUMAN,RAF1_HUMAN	TLN1,SHC1,RAF1
path:hsa05164	Influenza A	2379	57	122	2	0.0350877	0.800545	0.0966141	0.956134	RAF1_HUMAN,MYD88_HUMAN	RAF1,MYD88
path:hsa05215	Prostate cancer	2379	31	122	1	0.0322581	0.806527	0.0933813	0.956134	RAF1_HUMAN	RAF1
path:hsa04914	Progesterone-mediated oocyte maturation	2379	31	122	1	0.0322581	0.806527	0.0933813	0.956134	RAF1_HUMAN	RAF1
path:hsa00983	Drug metabolism - other enzymes	2379	31	122	1	0.0322581	0.806527	0.0933813	0.956134	NDK7_HUMAN	NME7
path:hsa04110	Cell cycle	2379	58	122	2	0.0344828	0.80844	0.0923521	0.956134	ORC3_HUMAN,ORC5_HUMAN	ORC3,ORC5
path:hsa05146	Amoebiasis	2379	32	122	1	0.03125	0.816579	0.0880017	0.956134	PLCB3_HUMAN	PLCB3
path:hsa00480	Glutathione metabolism	2379	32	122	1	0.03125	0.816579	0.0880017	0.956134	GSH1_HUMAN	GCLC
path:hsa00240	Pyrimidine metabolism	2379	32	122	1	0.03125	0.816579	0.0880017	0.956134	NDK7_HUMAN	NME7
path:hsa04550	Signaling pathways regulating pluripotency of stem cells	2379	33	122	1	0.030303	0.826114	0.0829602	0.956134	RAF1_HUMAN	RAF1
path:hsa00270	Cysteine and methionine metabolism	2379	33	122	1	0.030303	0.826114	0.0829602	0.956134	GSH1_HUMAN	GCLC
path:hsa04144	Endocytosis	2379	135	122	5	0.037037	0.834958	0.0783352	0.956134	WASC4_HUMAN,HGS_HUMAN,GBF1_HUMAN,PARD3_HUMAN,GIT2_HUMAN	WASHC4,HGS,GBF1,PARD3,GIT2
path:hsa05211	Renal cell carcinoma	2379	34	122	1	0.0294118	0.835156	0.0782322	0.956134	RAF1_HUMAN	RAF1
path:hsa01524	Platinum drug resistance	2379	34	122	1	0.0294118	0.835156	0.0782322	0.956134	ERCC1_HUMAN	ERCC1
path:hsa05167	Kaposi sarcoma-associated herpesvirus infection	2379	62	122	2	0.0322581	0.837325	0.0771061	0.956134	PLCG1_HUMAN,RAF1_HUMAN	PLCG1,RAF1
path:hsa04714	Thermogenesis	2379	112	122	4	0.0357143	0.838197	0.0766538	0.956134	AAKB2_HUMAN,KDM1A_HUMAN,KGP1_HUMAN,CIA30_HUMAN	PRKAB2,KDM1A,PRKG1,NDUFAF1
path:hsa03050	Proteasome	2379	37	122	1	0.027027	0.859579	0.0657141	0.969074	PSME4_HUMAN	PSME4
path:hsa05212	Pancreatic cancer	2379	38	122	1	0.0263158	0.866894	0.062034	0.969074	RAF1_HUMAN	RAF1
path:hsa05145	Toxoplasmosis	2379	38	122	1	0.0263158	0.866894	0.062034	0.969074	MYD88_HUMAN	MYD88
path:hsa05210	Colorectal cancer	2379	39	122	1	0.025641	0.873831	0.0585727	0.969074	RAF1_HUMAN	RAF1
path:hsa04310	Wnt signaling pathway	2379	39	122	1	0.025641	0.873831	0.0585727	0.969074	PLCB3_HUMAN	PLCB3
path:hsa04141	Protein processing in endoplasmic reticulum	2379	95	122	3	0.0315789	0.87606	0.0574659	0.969074	S61A1_HUMAN,UGGG1_HUMAN,TUSC3_HUMAN	SEC61A1,UGGT1,TUSC3
path:hsa05162	Measles	2379	41	122	1	0.0243902	0.886647	0.0522495	0.969074	MYD88_HUMAN	MYD88
path:hsa05166	Human T-cell leukemia virus 1 infection	2379	71	122	2	0.028169	0.888507	0.0513389	0.969074	TLN1_HUMAN,DLG1_HUMAN	TLN1,DLG1
path:hsa04934	Cushing syndrome	2379	42	122	1	0.0238095	0.892562	0.0493618	0.969074	PLCB3_HUMAN	PLCB3
path:hsa04151	PI3K-Akt signaling pathway	2379	100	122	3	0.03	0.897093	0.0471626	0.969074	4EBP1_HUMAN,PCKGM_HUMAN,RAF1_HUMAN	EIF4EBP1,PCK2,RAF1
path:hsa05169	Epstein-Barr virus infection	2379	73	122	2	0.0273973	0.897661	0.0468878	0.969074	UBP7_HUMAN,MYD88_HUMAN	USP7,MYD88
path:hsa04261	Adrenergic signaling in cardiomyocytes	2379	44	122	1	0.0227273	0.903488	0.0440774	0.969074	PLCB3_HUMAN	PLCB3
path:hsa04932	Non-alcoholic fatty liver disease (NAFLD)	2379	75	122	2	0.0266667	0.906116	0.0428161	0.969074	AAKB2_HUMAN,GSK3A_HUMAN	PRKAB2,GSK3A
path:hsa05200	Pathways in cancer	2379	156	122	5	0.0320513	0.913688	0.039202	0.969074	PLCB3_HUMAN,PLCG1_HUMAN,KEAP1_HUMAN,RAF1_HUMAN,CTNA2_HUMAN	PLCB3,PLCG1,KEAP1,RAF1,CTNNA2
path:hsa05132	Salmonella infection	2379	105	122	3	0.0285714	0.91489	0.0386311	0.969074	RAF1_HUMAN,MYD88_HUMAN,STX10_HUMAN	RAF1,MYD88,STX10
path:hsa04024	cAMP signaling pathway	2379	47	122	1	0.0212766	0.917845	0.0372305	0.969074	RAF1_HUMAN	RAF1
path:hsa04723	Retrograde endocannabinoid signaling	2379	51	122	1	0.0196078	0.933744	0.0297722	0.974864	PLCB3_HUMAN	PLCB3
path:hsa05205	Proteoglycans in cancer	2379	85	122	2	0.0235294	0.939482	0.0271118	0.974864	PLCG1_HUMAN,RAF1_HUMAN	PLCG1,RAF1
path:hsa04210	Apoptosis	2379	53	122	1	0.0188679	0.940508	0.0266376	0.974864	RAF1_HUMAN	RAF1
path:hsa05418	Fluid shear stress and atherosclerosis	2379	53	122	1	0.0188679	0.940508	0.0266376	0.974864	KEAP1_HUMAN	KEAP1
path:hsa05160	Hepatitis C	2379	58	122	1	0.0172414	0.954568	0.0201933	0.98494	RAF1_HUMAN	RAF1
path:hsa04142	Lysosome	2379	61	122	1	0.0163934	0.961365	0.0171119	0.987465	VPP1_HUMAN	ATP6V0A1
path:hsa05016	Huntington disease	2379	110	122	2	0.0181818	0.980761	0.00843698	0.997827	PLCB3_HUMAN,NRF1_HUMAN	PLCB3,NRF1
path:hsa00190	Oxidative phosphorylation	2379	76	122	1	0.0131579	0.982873	0.00750242	0.997827	VPP1_HUMAN	ATP6V0A1
path:hsa05130	Pathogenic Escherichia coli infection	2379	78	122	1	0.0128205	0.98464	0.00672242	0.997827	MYD88_HUMAN	MYD88
path:hsa04810	Regulation of actin cytoskeleton	2379	88	122	1	0.0113636	0.991102	0.00388184	0.998708	RAF1_HUMAN	RAF1
path:hsa05010	Alzheimer disease	2379	97	122	1	0.0103093	0.994567	0.00236595	0.998708	PLCB3_HUMAN	PLCB3
path:hsa03010	Ribosome	2379	123	122	1	0.00813008	0.998708	0.000561273	0.998708	RM21_HUMAN	MRPL21
